# Supplementary material for: Crystal structure of 1-(1-methyl-1H-imidazol-2-yl)-4-phenyl-1H-1,2,3-triazole dihydrate
Source: Acta Crystallogr E Crystallogr Commun. 2015 Nov 14;71(Pt 12):o945–6. doi: 10.1107/S2056989015020721 (PMC4719915; doi:10.1107/S2056989015020721)
Supplement: Supplementary file 1 [file e-71-0o945-sup1.cif]

##############################################################################
#                                                                            #
# This CIF contains the data in a paper accepted for publication in          #
# Acta Crystallographica Section E. It conforms to the requirements of       #
# Notes for Authors for Acta Crystallographica Section E, and has been       #
# peer reviewed under the auspices of the IUCr Commission on Journals.       #
#                                                                            #
# Full details of the Crystallographic Information File format               #
# are given in the paper "The Crystallographic Information File (CIF):       #
# a New Standard Archive File for Crystallography" by S. R. Hall, F. H.      #
# Allen and I. D. Brown [Acta Cryst. (1991), A47, 655-685].                  #
#                                                                            #
# The current version of the core CIF dictionary is obtainable from          #
# ftp://ftp.iucr.org/pub/cif_core.dic.                                       #
#                                                                            #
# Software is freely available for graphical display of the structure(s)     #
# in this CIF. For information consult the CIF software page                 #
# http://www.iucr.org/resources/cif/software.                                #
#                                                                            #
# This file may be used for bona fide research purposes within the           #
# scientific community so long as proper attribution is given to the journal # 
# article from which it was obtained.                                        #
#                                                                            #
##############################################################################
data_I
_database_code_depnum_ccdc_archive 'CCDC 1434671'
_audit_creation_method     'SHELXL-2014/7'
_journal_date_recd_electronic     2015-10-30
_journal_date_accepted     2015-11-01
_journal_name_full     'Acta Crystallographica, Section E'
_journal_year     2015
_journal_volume     71
_journal_issue     12
_journal_page_first     o945
_journal_page_last     o946
_journal_paper_category     HO
_journal_paper_doi     10.1107/S2056989015020721
_journal_coeditor_code     HB7534
_publ_contact_author_name     'Laus, Gerhard'
_publ_contact_author_address
;     University of Innsbruck
      Faculty of Chemistry and Pharmacy
      Innrain 80
      6020 Innsbruck
      Austria
;
_publ_contact_author_email     'gerhard.laus@uibk.ac.at'
_publ_contact_author_fax     '43 512 507 57099'
_publ_contact_author_phone     '43 512 507 57080'
_publ_section_title
;
Crystal structure of
1-(1-methyl-1<i>H</i>-imidazol-2-yl)-4-phenyl-1<i>H</i>-1,2,3-triazole
dihydrate
;
loop_
    _publ_author_name
    _publ_author_address
    'Haslinger, Simone'
;     University of Innsbruck
      Faculty of Chemistry and Pharmacy
      Innrain 80
      6020 Innsbruck
      Austria
;
    'Laus, Gerhard'
;     University of Innsbruck
      Faculty of Chemistry and Pharmacy
      Innrain 80
      6020 Innsbruck
      Austria
;
    'Wurst, Klaus'
;     University of Innsbruck
      Faculty of Chemistry and Pharmacy
      Innrain 80
      6020 Innsbruck
      Austria
;
    'Schottenberger, Herwig'
;     University of Innsbruck
      Faculty of Chemistry and Pharmacy
      Innrain 80
      6020 Innsbruck
      Austria
;
_chemical_name_systematic
;
1-(1-Methyl-1<i>H</i>-imidazol-2-yl)-4-phenyl-1<i>H</i>-1,2,3-triazole dihydrate
;
_chemical_name_common     ?
_chemical_formula_moiety     'C12 H11 N5, 2(H2 O)'
_chemical_formula_sum     'C12 H15 N5 O2'
_chemical_formula_iupac     'C12 H11 N5, 2H2 O'
_chemical_formula_weight     261.29
_chemical_melting_point     ?
_shelx_space_group_comment
;
The symmetry employed for this shelxl refinement is uniquely defined
by the following loop, which should always be used as a source of
symmetry information in preference to the above space-group names.
They are only intended as comments.
;
_space_group_crystal_system     orthorhombic
_space_group_name_H-M_alt     'P n a 21'
_space_group_name_Hall     'P 2c -2n'
loop_
    _space_group_symop_operation_xyz
    'x, y, z'
    '-x, -y, z+1/2'
    'x+1/2, -y+1/2, z'
    '-x+1/2, y+1/2, z+1/2'
_cell_length_a     18.8585(9)
_cell_length_b     4.7884(2)
_cell_length_c     14.4285(6)
_cell_angle_alpha     90
_cell_angle_beta     90
_cell_angle_gamma     90
_cell_volume     1302.92(10)
_cell_formula_units_Z     4
_cell_measurement_reflns_used     18840
_cell_measurement_theta_min     1.0
_cell_measurement_theta_max     25.2
_cell_measurement_temperature     233(2)
_exptl_crystal_description     prism
_exptl_crystal_colour     colourless
_exptl_crystal_size_max     0.40
_exptl_crystal_size_mid     0.05
_exptl_crystal_size_min     0.05
_exptl_crystal_density_diffrn     1.332
_exptl_crystal_density_meas     ?
_exptl_crystal_density_method     ?
_exptl_crystal_F_000     552
_exptl_absorpt_coefficient_mu     0.095
_exptl_absorpt_correction_type     none
_exptl_absorpt_process_details     ?
_shelx_estimated_absorpt_T_min     ?
_shelx_estimated_absorpt_T_max     ?
_exptl_absorpt_correction_T_min     ?
_exptl_absorpt_correction_T_max     ?
_diffrn_ambient_temperature     233(2)
_diffrn_radiation_type     MoK\a
_diffrn_radiation_wavelength     0.71073
_diffrn_measurement_device_type     'Nonius KappaCCD'
_diffrn_measurement_method     'phi- and omega-scans'
_diffrn_detector_area_resol_mean     9.4
_diffrn_reflns_number     6624
_diffrn_reflns_av_R_equivalents     0.0503
_diffrn_reflns_theta_min     2.160
_diffrn_reflns_theta_max     24.999
_diffrn_reflns_theta_full     24.999
_diffrn_measured_fraction_theta_max     0.999
_diffrn_measured_fraction_theta_full     0.999
_diffrn_reflns_limit_h_min     -18
_diffrn_reflns_limit_h_max     22
_diffrn_reflns_limit_k_min     -5
_diffrn_reflns_limit_k_max     5
_diffrn_reflns_limit_l_min     -17
_diffrn_reflns_limit_l_max     17
_refine_special_details
;
Hydrogen atoms at water molecules were found and refined isotropically with a
bond restraint, d = 0.83(2) \%A.
;
_reflns_number_total     2277
_reflns_number_gt     1878
_reflns_threshold_expression     'I > 2\s(I)'
_refine_ls_structure_factor_coef     Fsqd
_refine_ls_matrix_type     full
_refine_ls_R_factor_all     0.0612
_refine_ls_R_factor_gt     0.0446
_refine_ls_wR_factor_gt     0.0830
_refine_ls_wR_factor_ref     0.0877
_refine_ls_goodness_of_fit_ref     1.084
_refine_ls_restrained_S_all     1.083
_refine_ls_number_reflns     2277
_refine_ls_number_parameters     190
_refine_ls_number_restraints     5
_refine_ls_hydrogen_treatment     mixed
_refine_ls_weighting_scheme     calc
_refine_ls_weighting_details
              'w=1/[\s^2^(Fo^2^)+(0.0315P)^2^+0.2291P] where P=(Fo^2^+2Fc^2^)/3'
_atom_sites_solution_hydrogens     mixed
_atom_sites_solution_primary     ?
_atom_sites_solution_secondary     ?
_refine_ls_shift/su_max     0.000
_refine_ls_shift/su_mean     0.000
_refine_diff_density_max     0.150
_refine_diff_density_min     -0.152
_refine_ls_extinction_method
;
SHELXL2014 (Sheldrick 2015)
;
_refine_ls_extinction_coef     0.018(3)
_refine_ls_extinction_expression
                                  'Fc^*^=kFc[1+0.001xFc^2^\l^3^/sin(2\q)]^-1/4^'
loop_
    _atom_type_symbol
    _atom_type_description
    _atom_type_scat_dispersion_real
    _atom_type_scat_dispersion_imag
    _atom_type_scat_source
    'C' 'C' 0.0030 0.0020
                         'International Tables Vol C Tables 4.2.6.8 and 6.1.1.4'
    'H' 'H' 0.0000 0.0000
                         'International Tables Vol C Tables 4.2.6.8 and 6.1.1.4'
    'N' 'N' 0.0060 0.0030
                         'International Tables Vol C Tables 4.2.6.8 and 6.1.1.4'
    'O' 'O' 0.0106 0.0060
                         'International Tables Vol C Tables 4.2.6.8 and 6.1.1.4'
_computing_data_collection
;
COLLECT (Hooft, 1998)
;
_computing_cell_refinement
;
DENZO and SCALEPACK (Otwinowski & Minor, 1997)
;
_computing_data_reduction
;
DENZO and SCALEPACK (Otwinowski & Minor, 1997)
;
_computing_structure_solution
;
SHELXTL (Sheldrick, 2008)
;
_computing_structure_refinement
;
SHELXL2014 (Sheldrick, 2015)
;
_computing_molecular_graphics
;
ORTEP-3 for Windows (Farrugia, 2012) and Mercury (Macrae <i>et al.</i>,
2006)
;
_computing_publication_material
;
SHELXL2014 (Sheldrick, 2015)
;
loop_
    _atom_site_type_symbol
    _atom_site_label
    _atom_site_fract_x
    _atom_site_fract_y
    _atom_site_fract_z
    _atom_site_U_iso_or_equiv
    _atom_site_adp_type
    _atom_site_calc_flag
    _atom_site_occupancy
    _atom_site_disorder_assembly
    _atom_site_disorder_group
    N N1 0.71035(16) 0.4793(6) 1.0472(2) 0.0432(7) Uani d 1 . .
    N N2 0.69605(16) 0.5200(6) 0.89493(19) 0.0439(7) Uani d 1 . .
    N N3 0.62108(14) 0.8035(6) 0.98838(18) 0.0384(7) Uani d 1 . .
    N N4 0.58989(17) 0.8522(7) 1.0712(2) 0.0504(8) Uani d 1 . .
    N N5 0.54108(16) 1.0443(6) 1.0565(2) 0.0491(8) Uani d 1 . .
    C C1 0.67522(16) 0.6024(7) 0.9768(3) 0.0387(8) Uani d 1 . .
    C C2 0.75758(19) 0.2996(8) 1.0060(3) 0.0484(9) Uani d 1 . .
    H H2 0.7900 0.1815 1.0361 0.058 Uiso calc 1 . .
    C C3 0.74817(19) 0.3260(7) 0.9139(3) 0.0487(9) Uani d 1 . .
    H H3 0.7736 0.2260 0.8687 0.058 Uiso calc 1 . .
    C C4 0.7052(2) 0.5242(10) 1.1475(3) 0.0698(13) Uani d 1 . .
    H H4A 0.6585 0.4685 1.1688 0.105 Uiso calc 1 . .
    H H4B 0.7127 0.7203 1.1612 0.105 Uiso calc 1 . .
    H H4C 0.7409 0.4133 1.1788 0.105 Uiso calc 1 . .
    C C5 0.59235(19) 0.9645(7) 0.9213(3) 0.0404(9) Uani d 1 . .
    H H5 0.6047 0.9694 0.8582 0.048 Uiso calc 1 . .
    C C6 0.54150(17) 1.1183(7) 0.9651(2) 0.0368(8) Uani d 1 . .
    C C7 0.49322(18) 1.3296(7) 0.9261(2) 0.0387(8) Uani d 1 . .
    C C8 0.49478(18) 1.3869(8) 0.8321(2) 0.0446(9) Uani d 1 . .
    H H8 0.5263 1.2892 0.7935 0.054 Uiso calc 1 . .
    C C9 0.4501(2) 1.5875(8) 0.7944(3) 0.0523(10) Uani d 1 . .
    H H9 0.4516 1.6260 0.7306 0.063 Uiso calc 1 . .
    C C10 0.4035(2) 1.7299(8) 0.8506(3) 0.0525(10) Uani d 1 . .
    H H10 0.3732 1.8651 0.8250 0.063 Uiso calc 1 . .
    C C11 0.4012(2) 1.6750(8) 0.9445(3) 0.0492(10) Uani d 1 . .
    H H11 0.3690 1.7716 0.9826 0.059 Uiso calc 1 . .
    C C12 0.44632(18) 1.4772(6) 0.9824(3) 0.0442(9) Uani d 1 . .
    H H12 0.4453 1.4423 1.0465 0.053 Uiso calc 1 . .
    O O1 0.66022(15) 0.5304(6) 0.70215(18) 0.0527(8) Uani d 1 . .
    O O2 0.59225(17) 1.0282(6) 0.6683(2) 0.0566(8) Uani d 1 . .
    H H1A 0.675(3) 0.533(11) 0.758(2) 0.12(2) Uiso d 1 . .
    H H1B 0.641(2) 0.371(7) 0.692(3) 0.079(15) Uiso d 1 . .
    H H2A 0.5546(17) 1.019(9) 0.640(3) 0.077(16) Uiso d 1 . .
    H H2B 0.608(2) 0.869(7) 0.680(4) 0.081(16) Uiso d 1 . .
loop_
    _atom_site_aniso_label
    _atom_site_aniso_U_11
    _atom_site_aniso_U_22
    _atom_site_aniso_U_33
    _atom_site_aniso_U_12
    _atom_site_aniso_U_13
    _atom_site_aniso_U_23
    N1 0.0357(16) 0.0487(17) 0.0453(18) -0.0013(15) -0.0035(14) 0.0036(14)
    N2 0.0433(17) 0.0464(17) 0.0419(18) -0.0012(14) 0.0035(15) -0.0052(13)
    N3 0.0364(15) 0.0410(16) 0.0377(16) -0.0046(13) 0.0002(15) -0.0002(14)
    N4 0.0510(18) 0.0620(19) 0.0384(17) 0.0082(17) 0.0022(15) 0.0006(15)
    N5 0.0471(18) 0.057(2) 0.0431(17) 0.0070(16) 0.0016(15) -0.0006(15)
    C1 0.0302(17) 0.0374(18) 0.048(2) -0.0061(15) 0.0008(16) 0.0014(17)
    C2 0.0373(19) 0.047(2) 0.061(2) 0.0046(18) 0.0009(19) 0.0036(19)
    C3 0.040(2) 0.045(2) 0.061(3) 0.0021(17) 0.0027(19) -0.005(2)
    C4 0.059(3) 0.105(4) 0.045(3) 0.014(3) -0.003(2) 0.006(2)
    C5 0.042(2) 0.0401(19) 0.0391(19) -0.0072(17) 0.0023(17) 0.0005(17)
    C6 0.0364(18) 0.0347(18) 0.0394(18) -0.0070(15) 0.0018(16) -0.0004(16)
    C7 0.0355(19) 0.0357(19) 0.0449(19) -0.0075(16) 0.0023(16) -0.0023(17)
    C8 0.040(2) 0.048(2) 0.045(2) 0.0015(18) 0.0019(18) -0.0053(17)
    C9 0.050(2) 0.062(3) 0.044(2) -0.005(2) -0.0038(19) 0.006(2)
    C10 0.049(2) 0.045(2) 0.064(3) 0.0005(19) -0.008(2) 0.004(2)
    C11 0.048(2) 0.041(2) 0.059(3) 0.0023(19) 0.0046(17) -0.0021(17)
    C12 0.050(2) 0.040(2) 0.043(2) -0.0013(17) 0.0071(18) 0.0018(17)
    O1 0.0603(19) 0.0462(17) 0.0514(19) -0.0029(14) -0.0028(14) 0.0066(13)
    O2 0.062(2) 0.0472(17) 0.0608(18) 0.0040(15) -0.0141(16) -0.0078(14)
_geom_special_details
;
All e.s.d.'s (except the e.s.d. in the dihedral angle between two l.s. planes)
are estimated using the full covariance matrix. The cell e.s.d.'s are taken
into account individually in the estimation of e.s.d.'s in distances, angles
and torsion angles; correlations between e.s.d.'s in cell parameters are only
used when they are defined by crystal symmetry. An approximate (isotropic)
treatment of cell e.s.d.'s is used for estimating e.s.d.'s involving l.s.
planes.
;
loop_
    _geom_bond_atom_site_label_1
    _geom_bond_atom_site_label_2
    _geom_bond_site_symmetry_2
    _geom_bond_distance
    _geom_bond_publ_flag
    N1 C1 . 1.347(5) ?
    N1 C2 . 1.374(4) ?
    N1 C4 . 1.467(5) ?
    N2 C1 . 1.306(5) ?
    N2 C3 . 1.380(5) ?
    N3 C5 . 1.350(4) ?
    N3 N4 . 1.352(4) ?
    N3 C1 . 1.413(4) ?
    N4 N5 . 1.318(4) ?
    N5 C6 . 1.366(5) ?
    C2 C3 . 1.347(5) ?
    C2 H2 . 0.9400 ?
    C3 H3 . 0.9400 ?
    C4 H4A . 0.9700 ?
    C4 H4B . 0.9700 ?
    C4 H4C . 0.9700 ?
    C5 C6 . 1.364(5) ?
    C5 H5 . 0.9400 ?
    C6 C7 . 1.472(5) ?
    C7 C8 . 1.385(5) ?
    C7 C12 . 1.393(5) ?
    C8 C9 . 1.389(5) ?
    C8 H8 . 0.9400 ?
    C9 C10 . 1.376(5) ?
    C9 H9 . 0.9400 ?
    C10 C11 . 1.380(5) ?
    C10 H10 . 0.9400 ?
    C11 C12 . 1.386(5) ?
    C11 H11 . 0.9400 ?
    C12 H12 . 0.9400 ?
    O1 H1A . 0.85(3) ?
    O1 H1B . 0.86(3) ?
    O2 H2A . 0.82(3) ?
    O2 H2B . 0.84(3) ?
loop_
    _geom_angle_atom_site_label_1
    _geom_angle_atom_site_label_2
    _geom_angle_atom_site_label_3
    _geom_angle_site_symmetry_1
    _geom_angle_site_symmetry_3
    _geom_angle
    _geom_angle_publ_flag
    C1 N1 C2 . . 105.5(3) ?
    C1 N1 C4 . . 130.3(3) ?
    C2 N1 C4 . . 124.2(3) ?
    C1 N2 C3 . . 103.8(3) ?
    C5 N3 N4 . . 111.1(3) ?
    C5 N3 C1 . . 126.5(3) ?
    N4 N3 C1 . . 122.4(3) ?
    N5 N4 N3 . . 106.4(3) ?
    N4 N5 C6 . . 109.4(3) ?
    N2 C1 N1 . . 113.7(3) ?
    N2 C1 N3 . . 122.0(3) ?
    N1 C1 N3 . . 124.4(3) ?
    C3 C2 N1 . . 106.4(3) ?
    C3 C2 H2 . . 126.8 ?
    N1 C2 H2 . . 126.8 ?
    C2 C3 N2 . . 110.6(3) ?
    C2 C3 H3 . . 124.7 ?
    N2 C3 H3 . . 124.7 ?
    N1 C4 H4A . . 109.5 ?
    N1 C4 H4B . . 109.5 ?
    H4A C4 H4B . . 109.5 ?
    N1 C4 H4C . . 109.5 ?
    H4A C4 H4C . . 109.5 ?
    H4B C4 H4C . . 109.5 ?
    N3 C5 C6 . . 105.0(3) ?
    N3 C5 H5 . . 127.5 ?
    C6 C5 H5 . . 127.5 ?
    C5 C6 N5 . . 108.1(3) ?
    C5 C6 C7 . . 129.0(3) ?
    N5 C6 C7 . . 122.9(3) ?
    C8 C7 C12 . . 118.9(3) ?
    C8 C7 C6 . . 119.8(3) ?
    C12 C7 C6 . . 121.3(3) ?
    C7 C8 C9 . . 120.5(3) ?
    C7 C8 H8 . . 119.7 ?
    C9 C8 H8 . . 119.7 ?
    C10 C9 C8 . . 120.0(4) ?
    C10 C9 H9 . . 120.0 ?
    C8 C9 H9 . . 120.0 ?
    C9 C10 C11 . . 120.3(4) ?
    C9 C10 H10 . . 119.9 ?
    C11 C10 H10 . . 119.9 ?
    C10 C11 C12 . . 119.8(4) ?
    C10 C11 H11 . . 120.1 ?
    C12 C11 H11 . . 120.1 ?
    C11 C12 C7 . . 120.5(3) ?
    C11 C12 H12 . . 119.8 ?
    C7 C12 H12 . . 119.8 ?
    H1A O1 H1B . . 108(5) ?
    H2A O2 H2B . . 111(5) ?
loop_
    _geom_torsion_atom_site_label_1
    _geom_torsion_atom_site_label_2
    _geom_torsion_atom_site_label_3
    _geom_torsion_atom_site_label_4
    _geom_torsion_site_symmetry_1
    _geom_torsion_site_symmetry_2
    _geom_torsion_site_symmetry_3
    _geom_torsion_site_symmetry_4
    _geom_torsion
    _geom_torsion_publ_flag
    C5 N3 N4 N5 . . . . 0.2(4) ?
    C1 N3 N4 N5 . . . . -178.3(3) ?
    N3 N4 N5 C6 . . . . -0.4(4) ?
    C3 N2 C1 N1 . . . . 0.8(4) ?
    C3 N2 C1 N3 . . . . -179.6(3) ?
    C2 N1 C1 N2 . . . . -0.6(4) ?
    C4 N1 C1 N2 . . . . 176.7(4) ?
    C2 N1 C1 N3 . . . . 179.8(3) ?
    C4 N1 C1 N3 . . . . -2.9(6) ?
    C5 N3 C1 N2 . . . . -10.9(5) ?
    N4 N3 C1 N2 . . . . 167.3(3) ?
    C5 N3 C1 N1 . . . . 168.6(3) ?
    N4 N3 C1 N1 . . . . -13.2(5) ?
    C1 N1 C2 C3 . . . . 0.2(4) ?
    C4 N1 C2 C3 . . . . -177.4(4) ?
    N1 C2 C3 N2 . . . . 0.3(4) ?
    C1 N2 C3 C2 . . . . -0.6(4) ?
    N4 N3 C5 C6 . . . . 0.1(4) ?
    C1 N3 C5 C6 . . . . 178.4(3) ?
    N3 C5 C6 N5 . . . . -0.3(4) ?
    N3 C5 C6 C7 . . . . 180.0(3) ?
    N4 N5 C6 C5 . . . . 0.4(4) ?
    N4 N5 C6 C7 . . . . -179.8(3) ?
    C5 C6 C7 C8 . . . . 2.1(5) ?
    N5 C6 C7 C8 . . . . -177.6(3) ?
    C5 C6 C7 C12 . . . . -177.0(3) ?
    N5 C6 C7 C12 . . . . 3.3(5) ?
    C12 C7 C8 C9 . . . . -0.2(5) ?
    C6 C7 C8 C9 . . . . -179.4(3) ?
    C7 C8 C9 C10 . . . . -0.4(5) ?
    C8 C9 C10 C11 . . . . 0.2(6) ?
    C9 C10 C11 C12 . . . . 0.5(6) ?
    C10 C11 C12 C7 . . . . -1.1(5) ?
    C8 C7 C12 C11 . . . . 1.0(5) ?
    C6 C7 C12 C11 . . . . -179.9(3) ?
loop_
    _geom_hbond_atom_site_label_D
    _geom_hbond_atom_site_label_H
    _geom_hbond_atom_site_label_A
    _geom_hbond_site_symmetry_A
    _geom_hbond_distance_DH
    _geom_hbond_distance_HA
    _geom_hbond_distance_DA
    _geom_hbond_angle_DHA
    _geom_hbond_publ_flag
    O1 H1A N2 . 0.85(3) 2.02(3) 2.863(4) 172(4) y
    O1 H1B O2 1_545 0.86(3) 1.91(4) 2.768(4) 176(4) y
    O2 H2A N5 2_674 0.82(4) 2.19(4) 3.007(4) 174(4) y
    O2 H2B O1 . 0.84(4) 1.92(4) 2.750(4) 170(4) y
_shelx_hkl_file
;
  -4  -5  -4   27.46    6.92
  -4  -5  -3    2.59    3.61
  10  -5   1   10.63    3.78
  11  -5   1    1.39    3.59
   7  -5   2   18.32    5.39
   8  -5   2   17.39    5.00
   9  -5   2    4.88    3.09
  10  -5   2   -1.69    3.69
  11  -5   2   27.67   11.57
   5  -5   3    3.61    2.89
   6  -5   3   23.62    4.76
   7  -5   3   -1.39    4.39
   8  -5   3    6.50    3.52
   9  -5   3    6.30    3.92
  10  -5   3   16.89    4.69
   4  -5   4   12.53    5.59
   5  -5   4    8.82    3.68
   6  -5   4    2.50    3.41
   7  -5   4    7.78    5.19
   9  -5   4    8.01    4.81
  10  -5   4   13.40   10.69
   3  -5   5   -4.20    3.20
   4  -5   5    3.88    2.29
   5  -5   5   25.50    4.75
   6  -5   5    4.80    3.99
   7  -5   5   -6.92    4.00
   8  -5   5    3.50    5.61
   9  -5   5   -3.69    3.19
   2  -5   6    6.50    5.30
   3  -5   6   35.16    9.13
   4  -5   6   17.39    6.84
   5  -5   6   15.37   14.66
   6  -5   6    4.88    2.78
   7  -5   6   14.29    5.82
   8  -5   6   30.14    5.49
   1  -5   7   27.14    5.11
   2  -5   7    0.40    3.78
   3  -5   7    2.69    5.18
   4  -5   7   15.76    8.42
   5  -5   7    4.49   10.81
   6  -5   7    6.20    4.18
   0  -5   8    2.79    6.08
   1  -5   8    8.41    6.90
   2  -5   8    2.50    6.79
   3  -5   8    7.78    2.90
  -7  -4 -11    5.90    3.40
  -6  -4 -11    6.30    6.02
  -5  -4 -11   16.08    7.38
  -9  -4 -10   22.75    7.06
  -8  -4 -10   12.53    4.60
  -7  -4 -10    1.30    2.60
  -6  -4 -10    1.59    2.60
  -5  -4 -10   13.91    7.68
  -4  -4 -10    7.90    3.48
  -3  -4 -10   53.14    5.83
  -2  -4 -10    4.00    2.08
  -1  -4 -10   14.21    2.34
 -11  -4  -9    6.50    5.92
 -10  -4  -9   13.99    7.18
  -9  -4  -9   26.94    8.20
  -8  -4  -9   10.18    3.89
  -7  -4  -9    8.82    3.50
  -6  -4  -9   19.71    3.64
  -5  -4  -9   20.88    3.11
  -4  -4  -9    7.18    3.70
  -3  -4  -9   16.73    2.86
  -2  -4  -9   69.56    4.34
  -1  -4  -9   15.29    3.36
   0  -4  -9    1.39    1.70
   1  -4  -9   14.67    6.28
 -10  -4  -8   20.07    4.57
  -9  -4  -8   12.32    6.32
  -8  -4  -8    8.12    2.28
  -7  -4  -8    1.59    1.89
  -6  -4  -8    6.30    1.61
  -5  -4  -8    6.40    1.72
  -4  -4  -8    6.00    1.42
  -3  -4  -8   30.47    1.99
  -2  -4  -8    8.29    0.98
  -1  -4  -8    7.02    1.22
   0  -4  -8   40.83    2.04
   1  -4  -8    8.12    0.91
   2  -4  -8    7.29    1.03
 -10  -4  -7    2.79    7.38
  -9  -4  -7    0.79    2.49
  -8  -4  -7    4.88    2.08
  -7  -4  -7    3.88    2.09
  -6  -4  -7   52.71    3.19
  -5  -4  -7    9.67    1.18
  -4  -4  -7   23.52    2.04
  -3  -4  -7   74.13    2.93
  -2  -4  -7   17.64    1.09
  -1  -4  -7    3.69    0.81
   0  -4  -7    0.40    0.50
 -10  -4  -6    1.39    2.50
  -9  -4  -6    4.88    2.21
  -8  -4  -6   14.98    2.86
  -7  -4  -6   12.11    2.23
  -6  -4  -6   46.65    3.55
  -5  -4  -6    0.90    1.10
  -4  -4  -6    9.30    0.98
  -3  -4  -6   15.37    1.18
  -2  -4  -6    1.69    0.70
  -1  -4  -6   11.49    0.68
 -11  -4  -5    7.18    4.61
 -10  -4  -5  103.63   50.70
  -9  -4  -5    4.41    2.39
  -8  -4  -5   25.00    3.60
  -7  -4  -5   15.52    1.81
  -6  -4  -5   53.73    3.08
  -5  -4  -5   75.52    3.30
  -4  -4  -5    7.40    0.98
  -3  -4  -5    2.40    0.99
  -2  -4  -5   39.19    1.38
 -12  -4  -4   -2.89    3.91
 -11  -4  -4   10.18    4.59
 -10  -4  -4   24.80    4.38
  -9  -4  -4   11.83    2.61
  -8  -4  -4   20.43    2.98
  -7  -4  -4    5.38    1.90
  -6  -4  -4    0.00    1.00
  -5  -4  -4    4.88    1.28
  -4  -4  -4   31.25    2.57
  -3  -4  -4    8.18    0.92
  -2  -4  -4    4.80    0.70
 -12  -4  -3   10.50    3.63
 -11  -4  -3   18.40    4.46
 -10  -4  -3    5.81    2.70
  -9  -4  -3    6.50    3.72
  -8  -4  -3   57.76    3.34
  -7  -4  -3   36.84    3.16
  -6  -4  -3   65.45    3.56
  -5  -4  -3   77.09    2.99
  -4  -4  -3   -0.20    1.41
  -3  -4  -3    6.30    1.71
  -2  -4  -3    3.80    0.59
 -12  -4  -2   20.61    4.09
 -11  -4  -2    3.80    2.50
 -10  -4  -2   34.69   18.85
  -9  -4  -2   14.59    3.21
  -8  -4  -2    5.52    1.93
  -7  -4  -2    4.71    1.61
  -6  -4  -2   25.20    1.81
  -5  -4  -2   34.22    2.11
  -4  -4  -2   54.76    2.96
  -3  -4  -2   52.13    3.61
  -2  -4  -2    5.20    1.69
  13  -4  -2    2.40    2.79
 -12  -4  -1   -1.59    2.70
 -11  -4  -1    9.18    5.70
 -10  -4  -1   24.01    3.04
  -9  -4  -1   12.11    2.99
  -8  -4  -1   14.36    2.50
  -7  -4  -1   26.52    1.96
  -6  -4  -1    2.31    1.49
  -5  -4  -1   42.77    2.35
  -4  -4  -1   35.52    2.03
  -3  -4  -1    4.80    0.92
  -2  -4  -1   33.29    2.19
   9  -4  -1   11.70    1.98
  10  -4  -1   34.34    3.40
  11  -4  -1    3.20    1.72
  12  -4  -1   19.18    8.76
  13  -4  -1   12.60    2.27
  14  -4  -1    7.18    2.79
  15  -4  -1   16.97    5.19
 -12  -4   0    2.59    3.99
 -11  -4   0    7.78    6.31
 -10  -4   0    6.10    2.62
  -9  -4   0    0.40    2.29
  -8  -4   0   14.82    2.62
  -7  -4   0   13.18    2.03
  -6  -4   0   26.42    2.36
  -5  -4   0    1.80    0.91
  -4  -4   0   28.62    2.14
  -3  -4   0   19.54    1.24
  -2  -4   0   60.37    3.26
  -1  -4   0  214.62    9.67
   6  -4   0   28.41    4.16
   7  -4   0   26.52    3.91
   8  -4   0   22.28    2.83
   9  -4   0    6.71    2.38
  10  -4   0    4.58    1.80
  11  -4   0    8.70    2.42
  12  -4   0    9.92    5.29
  13  -4   0   14.82    3.46
  14  -4   0    2.59    2.99
  15  -4   0   27.56    4.09
  16  -4   0    2.79    3.01
 -12  -4   1   -1.49    4.17
 -11  -4   1    2.40    2.39
 -10  -4   1   20.98    4.12
  -9  -4   1    8.01    2.77
  -8  -4   1   12.89    2.37
  -7  -4   1   25.60    2.63
  -6  -4   1    0.59    1.89
  -5  -4   1   42.25    3.25
  -4  -4   1   32.49    2.39
  -3  -4   1    7.08    1.60
  -2  -4   1   32.26    1.93
  -1  -4   1   13.91    3.80
   0  -4   1    2.50    1.99
   4  -4   1   39.44    3.64
   5  -4   1   33.99    3.03
   6  -4   1    0.10    2.23
   7  -4   1   24.40    3.75
   8  -4   1   14.82    3.23
   9  -4   1    5.71    1.82
  10  -4   1   28.30    3.09
  11  -4   1    3.88    2.01
  12  -4   1    4.71    2.82
  13  -4   1   12.67    3.28
  14  -4   1    3.10    2.71
  15  -4   1    8.82    6.30
  16  -4   1   20.61    3.18
 -11  -4   2    1.39    3.09
 -10  -4   2    2.79    2.20
  -9  -4   2   10.82    2.50
  -8  -4   2    3.88    2.21
  -7  -4   2    6.81    1.83
  -6  -4   2   26.94    3.94
  -5  -4   2   33.87    3.03
  -4  -4   2   53.44    3.36
  -3  -4   2   51.55    2.87
  -2  -4   2   11.09    2.13
  -1  -4   2   29.38    2.06
   0  -4   2   30.91    1.89
   3  -4   2   52.27    3.62
   4  -4   2   58.98    3.84
   5  -4   2   36.48    4.35
   6  -4   2   23.72    2.92
   7  -4   2   10.50    8.23
   8  -4   2    6.10    3.51
   9  -4   2   15.21    3.20
  10  -4   2    5.62    2.80
  11  -4   2   -1.00    2.20
  12  -4   2  221.71   66.71
  13  -4   2    5.11    2.80
  14  -4   2   11.70    4.38
  15  -4   2   58.83    5.83
  16  -4   2    8.82    4.22
 -11  -4   3   11.42    3.18
 -10  -4   3    1.99    2.68
  -9  -4   3    6.30    2.91
  -8  -4   3   55.35    4.32
  -7  -4   3   37.21    3.54
  -6  -4   3   72.25    4.93
  -5  -4   3   83.54    7.68
  -4  -4   3   -0.50    1.70
  -3  -4   3   15.37    2.90
  -2  -4   3    2.69    1.21
  -1  -4   3   58.98    3.84
   0  -4   3    0.00    1.00
   1  -4   3   53.44    2.78
   2  -4   3    8.53    3.33
   3  -4   3    7.02    2.12
   4  -4   3   -0.30    2.21
   5  -4   3   90.63    5.52
   6  -4   3   69.22    5.66
   7  -4   3   56.70    8.43
   8  -4   3   67.90    5.93
   9  -4   3    9.92    2.90
  10  -4   3    6.10    3.11
  11  -4   3   11.97    2.77
  12  -4   3    7.18    2.79
  13  -4   3    3.31    4.62
  14  -4   3   32.04    5.09
  15  -4   3   21.34    4.62
 -10  -4   4   11.70    2.80
  -9  -4   4   24.21    8.56
  -8  -4   4   25.30    3.22
  -7  -4   4    1.39    1.60
  -6  -4   4    1.00    2.20
  -5  -4   4    4.28    1.70
  -4  -4   4   33.64    4.64
  -3  -4   4   10.18    1.72
  -2  -4   4    8.53    5.02
  -1  -4   4   58.68    4.44
   0  -4   4   23.43    1.84
   1  -4   4   49.14    1.96
   2  -4   4    8.12    6.33
   3  -4   4    9.67    2.49
   4  -4   4   28.52    4.49
   5  -4   4    5.71    5.11
   6  -4   4   -0.10    1.52
   7  -4   4    5.38    3.20
   8  -4   4   25.10    7.21
   9  -4   4   13.76    2.52
  10  -4   4   16.00    3.60
  11  -4   4    1.80    2.71
  12  -4   4   15.21    3.12
  13  -4   4   -2.10    3.31
  14  -4   4   19.62    4.34
  15  -4   4    9.80    4.19
  -9  -4   5   -0.90    2.39
  -8  -4   5   25.70    9.13
  -7  -4   5   14.59    3.59
  -6  -4   5   37.45    4.53
  -5  -4   5   84.27    5.88
  -4  -4   5   10.69    2.68
  -3  -4   5    2.99    2.21
  -2  -4   5   39.44    4.02
  -1  -4   5    3.61    1.90
   0  -4   5   -0.50    1.01
   1  -4   5    4.71    1.69
   2  -4   5   38.94    3.99
   3  -4   5    6.71    3.00
   4  -4   5    7.02    2.60
   5  -4   5  100.00    8.80
   6  -4   5   65.45    5.34
   7  -4   5   17.72    4.29
   8  -4   5   28.20    4.25
   9  -4   5    1.90    3.09
  10  -4   5   17.31    7.57
  11  -4   5    8.82    4.81
  12  -4   5    3.61    2.70
  13  -4   5   24.30    5.32
  14  -4   5    5.62    3.51
  15  -4   5    7.78    4.52
  -8  -4   6    7.67    2.71
  -7  -4   6    7.78    2.68
  -6  -4   6   47.61    5.93
  -5  -4   6    1.99    2.40
  -4  -4   6    3.39    1.99
  -3  -4   6   14.67    2.83
  -2  -4   6    3.10    1.58
  -1  -4   6   11.97    1.59
   0  -4   6  103.23    4.47
   1  -4   6   20.98    2.84
   2  -4   6    0.10    3.54
   3  -4   6   16.40    4.62
   4  -4   6   10.82    1.97
   5  -4   6    3.39    2.21
   6  -4   6   60.22    5.43
   7  -4   6   18.40    3.00
   8  -4   6   23.04    4.32
   9  -4   6    7.40    3.81
  10  -4   6    1.59    2.19
  11  -4   6   10.82    4.80
  12  -4   6    6.00    4.21
  13  -4   6    0.71    2.91
  14  -4   6    4.49    2.80
  -7  -4   7    4.88    5.08
  -6  -4   7   57.15    9.83
  -5  -4   7   14.59    6.57
  -4  -4   7   15.92    3.59
  -3  -4   7   63.04    9.05
  -2  -4   7   12.32    1.83
  -1  -4   7    7.62    2.21
   0  -4   7    1.99    1.30
   1  -4   7    4.41    1.51
   2  -4   7   11.49    1.90
   3  -4   7   83.54    8.77
   4  -4   7   10.89    2.90
   5  -4   7    9.18    2.91
   6  -4   7   50.13    4.67
   7  -4   7   25.70   14.80
   8  -4   7    1.69    3.98
   9  -4   7    1.39    2.90
  10  -4   7   -2.59    2.99
  11  -4   7    9.99    3.73
  12  -4   7    0.50    3.82
  13  -4   7    6.60    5.91
  -5  -4   8    2.40    3.81
  -4  -4   8    0.00    1.00
  -3  -4   8   28.20    2.76
  -2  -4   8    9.80    3.00
  -1  -4   8    4.80    2.28
   0  -4   8   35.64    2.75
   1  -4   8    9.67    2.30
   2  -4   8    8.18    2.00
   3  -4   8   33.52    4.40
   4  -4   8    6.92    3.42
   5  -4   8   11.42    5.00
   6  -4   8    0.20    3.42
   7  -4   8    6.71    2.49
   8  -4   8  135.96   46.17
   9  -4   8    7.29    5.29
  10  -4   8   21.53    4.36
  11  -4   8    4.41    2.90
  12  -4   8    1.21    5.13
  -4  -4   9    5.29    2.30
  -3  -4   9   10.37    3.41
  -2  -4   9   67.57    4.44
  -1  -4   9   -0.59    1.89
   0  -4   9   -3.50    2.58
   1  -4   9    6.92    3.10
   2  -4   9   77.62    4.41
   3  -4   9   13.91    3.88
   4  -4   9   17.64    4.12
   5  -4   9   17.89    3.38
   6  -4   9   26.52    7.31
   7  -4   9   -0.30    3.41
   8  -4   9    9.12    5.50
   9  -4   9    2.50    7.68
  10  -4   9   12.67   19.51
  11  -4   9    7.40    3.81
  -4  -4  10    6.81    3.08
  -3  -4  10   40.20    5.33
  -2  -4  10    8.82    3.33
  -1  -4  10   13.99    3.52
   0  -4  10    1.00    4.90
   1  -4  10   19.62    5.58
   2  -4  10    1.59    3.10
   3  -4  10   47.89    6.09
   4  -4  10   -2.19    3.11
   5  -4  10    7.29    5.18
   6  -4  10    1.69    3.69
   7  -4  10    1.59    3.58
   8  -4  10    8.58    9.20
   9  -4  10    9.99    6.00
  -4  -4  11   12.82    2.94
  -3  -4  11   13.91    3.58
  -2  -4  11   13.03    3.83
  -1  -4  11    3.39    3.20
   0  -4  11    1.69    2.70
   1  -4  11   11.83    5.02
   2  -4  11    2.69    3.51
   3  -4  11   18.23    3.25
   4  -4  11    7.08    4.68
   5  -4  11    6.92    3.79
   6  -4  11    6.30    4.02
  -4  -4  12    5.52    3.38
  -3  -4  12    5.90    3.21
  -2  -4  12    2.99    3.91
  -1  -4  12   14.52    4.88
   0  -4  12   -2.10    3.60
   1  -4  12   11.02    5.11
   2  -4  12   -1.39    3.68
   3  -4  12    5.11    2.62
  -6  -3 -14   -3.39    3.09
  -5  -3 -14   18.32    5.82
  -4  -3 -14    3.10    4.29
  -3  -3 -14   12.67    7.12
  -2  -3 -14    6.30    6.48
  -1  -3 -14   24.21   12.40
   0  -3 -14   -2.50    3.29
   1  -3 -14    6.60    6.89
   2  -3 -14    6.60    5.19
   3  -3 -14   15.21    2.89
   4  -3 -14    7.02    3.82
   5  -3 -14   12.53    4.39
   6  -3 -14    6.92    3.68
  -9  -3 -13   -0.50    3.82
  -8  -3 -13    0.71    3.71
  -7  -3 -13    3.80    4.49
  -6  -3 -13   -0.90    3.10
  -5  -3 -13   21.16    6.90
  -4  -3 -13    7.18    3.81
  -3  -3 -13   17.22    3.73
  -2  -3 -13   13.99    3.22
  -1  -3 -13    1.99    2.09
   0  -3 -13   25.10    3.11
   1  -3 -13    5.38    3.20
   2  -3 -13   30.03    5.48
   3  -3 -13   30.14    5.05
   4  -3 -13    9.12    5.92
   5  -3 -13   25.60    6.78
   6  -3 -13    4.41    3.11
   7  -3 -13    5.62    4.03
   8  -3 -13    6.00    2.89
   9  -3 -13    6.00    3.28
 -11  -3 -12    9.67    4.17
 -10  -3 -12    9.92    3.91
  -9  -3 -12   13.32    4.02
  -8  -3 -12   11.09    4.33
  -7  -3 -12    9.67    3.98
  -6  -3 -12   24.40    3.95
  -5  -3 -12   14.90    2.70
  -4  -3 -12   27.77    2.74
  -3  -3 -12    2.79    3.41
  -2  -3 -12    3.61    1.60
  -1  -3 -12   48.58    4.60
   0  -3 -12   -2.79    1.60
   1  -3 -12   46.79    5.06
   2  -3 -12    6.40    2.58
   3  -3 -12    4.88    2.78
   4  -3 -12   38.81    4.11
   5  -3 -12   19.18    3.42
   6  -3 -12   20.43    3.44
   7  -3 -12   14.21    3.62
   8  -3 -12    1.99    2.99
   9  -3 -12   17.47    3.68
  10  -3 -12    7.62    3.09
  11  -3 -12   10.30    3.40
 -13  -3 -11   48.44   51.92
 -12  -3 -11    9.42    3.93
 -11  -3 -11    0.50    3.92
 -10  -3 -11   31.36    8.96
  -9  -3 -11    5.29    3.59
  -8  -3 -11  106.30   62.68
  -7  -3 -11    6.92    2.10
  -6  -3 -11   11.97    2.08
  -5  -3 -11   13.76    2.97
  -4  -3 -11    2.79    1.90
  -3  -3 -11   10.37    1.42
  -2  -3 -11    3.61    1.10
  -1  -3 -11   49.14    3.51
   0  -3 -11   39.69    2.77
   1  -3 -11   54.32    3.24
   2  -3 -11    3.61    1.60
   3  -3 -11   12.32    1.61
   4  -3 -11   -0.50    1.80
   5  -3 -11   13.47    2.79
   6  -3 -11   15.29    2.11
   7  -3 -11   12.60    2.77
   8  -3 -11   11.97    2.91
   9  -3 -11    7.78    2.79
  10  -3 -11   14.82    3.39
  12  -3 -11   13.47    3.82
 -13  -3 -10    5.62    4.79
 -12  -3 -10   -4.49    4.88
 -11  -3 -10    9.92    3.91
 -10  -3 -10    7.67    3.27
  -9  -3 -10    9.67    2.92
  -8  -3 -10   10.89    2.51
  -7  -3 -10    5.11    1.99
  -6  -3 -10    7.51    1.59
  -5  -3 -10    6.60    1.59
  -4  -3 -10   28.20    1.70
  -3  -3 -10   18.23    1.28
  -2  -3 -10    2.69    1.08
  -1  -3 -10   96.83    4.72
   0  -3 -10    1.80    2.09
   1  -3 -10   96.24    4.51
   2  -3 -10    1.99    1.49
   3  -3 -10   18.58    1.38
   4  -3 -10   27.04    1.87
   5  -3 -10    5.90    2.09
   6  -3 -10    6.50    2.19
   7  -3 -10   10.18    2.87
   8  -3 -10    5.81    4.00
   9  -3 -10   11.22    2.68
  10  -3 -10    9.67    2.49
  11  -3 -10    6.00    2.30
  12  -3 -10    3.80    4.09
  13  -3 -10   -2.10    3.02
  14  -3 -10    2.59    3.28
 -10  -3  -9    3.69    2.69
  -9  -3  -9    8.12    1.99
  -8  -3  -9    4.00    2.48
  -7  -3  -9   97.22    6.31
  -6  -3  -9   20.07    2.42
  -5  -3  -9   39.44    2.51
  -4  -3  -9   48.16    1.94
  -3  -3  -9   19.71    1.51
  -2  -3  -9   22.00    1.31
  -1  -3  -9   24.40    1.68
   0  -3  -9   77.97    3.18
   1  -3  -9   27.67    1.68
   2  -3  -9   27.67    2.63
   3  -3  -9   18.66    2.16
   4  -3  -9   47.75    2.90
   5  -3  -9   40.20   10.78
   6  -3  -9   17.22    2.74
   7  -3  -9  133.17    9.23
   8  -3  -9   14.06    5.48
   9  -3  -9    8.12    2.68
  10  -3  -9    4.00    1.60
  11  -3  -9    7.02    2.81
  12  -3  -9    8.58    2.81
  13  -3  -9   28.41    4.05
  14  -3  -9    0.40    2.19
  15  -3  -9   10.69    3.73
 -11  -3  -8    0.00    1.00
 -10  -3  -8    7.29    2.32
  -9  -3  -8   23.14    4.33
  -8  -3  -8    2.59    1.61
  -7  -3  -8    4.49    1.61
  -6  -3  -8   42.64    2.74
  -5  -3  -8   68.39    3.47
  -4  -3  -8    4.88    0.88
  -3  -3  -8   45.56    1.89
  -2  -3  -8   28.84    1.40
  -1  -3  -8  135.96    4.43
   0  -3  -8    4.28    1.28
   1  -3  -8  136.89    4.91
   2  -3  -8   28.62    1.50
   3  -3  -8   46.79    2.33
   4  -3  -8    1.90    0.99
   5  -3  -8   68.39    5.13
   6  -3  -8   49.98    7.78
   7  -3  -8    4.00    5.92
   8  -3  -8    6.30    9.99
   9  -3  -8   53.73   24.04
  10  -3  -8   19.18    4.03
  11  -3  -8   -1.99    1.80
  12  -3  -8    6.60    2.98
  13  -3  -8    8.88    3.10
  14  -3  -8   19.89    3.57
  15  -3  -8    8.18    3.78
  16  -3  -8   12.18    4.40
 -11  -3  -7    4.58    4.19
 -10  -3  -7   19.01    4.01
  -9  -3  -7   74.65    6.74
  -8  -3  -7   11.97    2.63
  -7  -3  -7    8.29    2.07
  -6  -3  -7   24.90    2.69
  -5  -3  -7   16.48    2.27
  -4  -3  -7    9.92    1.07
  -3  -3  -7   12.32    1.33
  -2  -3  -7   83.36    2.74
  -1  -3  -7   12.82    0.93
   0  -3  -7   23.14    1.64
   1  -3  -7   13.40    1.17
   2  -3  -7   82.81    2.73
   3  -3  -7   13.18    0.87
   4  -3  -7   10.63    0.91
   5  -3  -7   15.60    1.50
   6  -3  -7   23.52    2.04
   7  -3  -7    9.67    1.31
   8  -3  -7   25.81    5.89
   9  -3  -7   91.97   15.92
  10  -3  -7   23.81    7.32
  11  -3  -7   20.07    5.56
  12  -3  -7   -2.59    2.00
  13  -3  -7   13.99    2.47
  14  -3  -7    5.11    3.12
  15  -3  -7    6.30    3.31
  16  -3  -7    1.00    3.30
  17  -3  -7    4.00    4.32
 -12  -3  -6   10.50    7.13
 -11  -3  -6   71.23    9.62
 -10  -3  -6    2.31    3.80
  -9  -3  -6    5.81    2.31
  -8  -3  -6   26.21    3.79
  -7  -3  -6   22.37    3.88
  -6  -3  -6   24.30    2.27
  -5  -3  -6   13.32    1.31
  -4  -3  -6   28.09    1.59
  -3  -3  -6  107.74    3.11
  -2  -3  -6   25.50    1.41
  -1  -3  -6   18.40    1.46
   0  -3  -6    0.10    0.51
   1  -3  -6   22.09    1.32
   2  -3  -6   22.28    1.23
   3  -3  -6  106.09    3.50
   4  -3  -6   24.21    1.18
   5  -3  -6   14.36    1.06
   6  -3  -6   22.00    1.69
   7  -3  -6   15.29    1.33
   8  -3  -6   29.27    2.27
   9  -3  -6    8.53    3.91
  10  -3  -6    6.00   11.32
  11  -3  -6   85.75   10.56
  12  -3  -6    8.41    4.52
  13  -3  -6   21.53    6.31
  14  -3  -6    0.59    2.28
  15  -3  -6   -0.90    2.20
  16  -3  -6    2.99    3.49
  17  -3  -6   14.21    3.47
 -12  -3  -5    8.53    3.10
 -11  -3  -5   13.62    2.21
 -10  -3  -5   41.86    5.05
  -9  -3  -5   26.11    4.91
  -8  -3  -5    5.38    1.58
  -7  -3  -5   93.70    5.03
  -6  -3  -5    2.40    1.39
  -5  -3  -5    7.29    1.30
  -4  -3  -5   16.16    1.53
  -3  -3  -5   75.52    2.95
  -2  -3  -5    7.78    0.78
  -1  -3  -5   30.25    1.43
   0  -3  -5  147.14    4.37
   1  -3  -5   28.62    1.39
   2  -3  -5    9.49    0.99
   3  -3  -5   73.96    2.92
   4  -3  -5   14.67    0.92
   5  -3  -5    5.11    0.59
   6  -3  -5    5.11    1.49
   7  -3  -5   99.80    4.99
   8  -3  -5    7.67    1.38
   9  -3  -5   23.14    2.21
  10  -3  -5   41.34    7.33
  11  -3  -5   27.14   12.71
  12  -3  -5   23.33    7.53
  13  -3  -5    3.61    2.70
  14  -3  -5    8.18    2.40
  15  -3  -5    6.81    2.71
  16  -3  -5   10.11    4.01
  17  -3  -5    5.90    4.18
  18  -3  -5    5.52    4.23
 -13  -3  -4   23.14    4.23
 -12  -3  -4    7.51    3.78
 -11  -3  -4  107.12    8.28
 -10  -3  -4   40.07    6.20
  -9  -3  -4  151.29    9.10
  -8  -3  -4   28.52    2.88
  -7  -3  -4   46.38    2.72
  -6  -3  -4   45.16    2.55
  -5  -3  -4  156.50    6.76
  -4  -3  -4   51.12    2.15
  -3  -3  -4    9.49    0.99
  -2  -3  -4   33.99    1.28
  -1  -3  -4  142.32    3.82
   0  -3  -4   -0.10    0.51
   6  -3  -4   41.22    2.18
   7  -3  -4   50.55    3.27
   8  -3  -4   34.69    2.36
   9  -3  -4  150.31    8.09
  10  -3  -4   32.15    2.38
  11  -3  -4  133.86    6.48
  12  -3  -4    9.18    2.48
  13  -3  -4   36.97    4.01
  14  -3  -4   10.11    3.37
  15  -3  -4   11.29    4.17
  16  -3  -4   11.09    4.80
  17  -3  -4   21.44    7.13
  18  -3  -4    4.58    3.98
 -13  -3  -3   -0.40    2.39
 -12  -3  -3  141.61   15.71
 -11  -3  -3   62.57    5.54
 -10  -3  -3   18.58    3.10
  -9  -3  -3   28.94    2.58
  -8  -3  -3   25.30    1.91
  -7  -3  -3   44.76    2.54
  -6  -3  -3   44.49    2.13
  -5  -3  -3  107.33    3.94
  -4  -3  -3    9.49    1.29
  -3  -3  -3   14.67    1.07
  -2  -3  -3   63.36    2.23
  -1  -3  -3   58.06    1.83
   0  -3  -3   10.18    1.40
   7  -3  -3   41.34    2.06
   8  -3  -3   25.10    1.70
   9  -3  -3   23.91    1.56
  10  -3  -3   22.94    2.11
  11  -3  -3   77.09    3.86
  12  -3  -3  148.35    8.28
  13  -3  -3    3.50    1.01
  14  -3  -3    2.10    1.60
  15  -3  -3    8.82    1.72
  16  -3  -3    1.69    3.38
  17  -3  -3    6.71    4.61
  18  -3  -3    0.40    3.29
  19  -3  -3    7.51    4.00
 -13  -3  -2   57.61    5.77
 -12  -3  -2   23.62    3.30
 -11  -3  -2   78.85    5.33
 -10  -3  -2   63.36    4.46
  -9  -3  -2   80.82    4.67
  -8  -3  -2   45.56    2.57
  -7  -3  -2   96.83    5.51
  -6  -3  -2   -0.30    1.00
  -5  -3  -2   16.97    1.32
  -4  -3  -2   11.09    1.73
  -3  -3  -2    3.31    1.02
  -2  -3  -2   56.40    2.25
  -1  -3  -2   82.08    2.72
   0  -3  -2    2.40    1.49
   7  -3  -2   93.32    3.48
   8  -3  -2   46.65    2.05
   9  -3  -2   73.96    3.10
  10  -3  -2   64.96    2.58
  11  -3  -2   84.27    3.49
  12  -3  -2   39.44    4.02
  13  -3  -2   64.80    4.03
  14  -3  -2    5.90    2.19
  15  -3  -2    9.18    1.58
  16  -3  -2    0.30    1.61
  17  -3  -2    4.41    1.72
  18  -3  -2   15.37    8.70
  19  -3  -2   11.42    4.12
 -13  -3  -1    5.11    2.49
 -12  -3  -1   77.97    5.12
 -11  -3  -1  271.26    9.22
 -10  -3  -1   83.72    3.48
  -9  -3  -1  166.93    6.46
  -8  -3  -1   33.76    2.67
  -7  -3  -1  110.04    4.41
  -6  -3  -1   20.07    2.42
  -5  -3  -1   84.46    3.12
  -4  -3  -1    1.21    0.90
  -3  -3  -1   73.79    2.75
  -2  -3  -1  179.02    5.62
  -1  -3  -1   53.73    2.35
   5  -3  -1   83.36    6.57
   6  -3  -1   16.89    2.71
   7  -3  -1  105.47    9.65
   8  -3  -1   29.81    1.64
   9  -3  -1  151.78    6.16
  10  -3  -1   82.26    4.35
  11  -3  -1  255.04   10.54
  12  -3  -1   94.09    4.66
  13  -3  -1    6.92    1.68
  14  -3  -1    2.69    1.08
  15  -3  -1   40.32    3.17
  16  -3  -1    6.71    2.38
  17  -3  -1   -2.89    1.80
  18  -3  -1    6.81    5.48
  19  -3  -1    9.80    3.82
 -13  -3   0   27.77    4.64
 -12  -3   0   43.69    4.49
 -11  -3   0  152.77    6.92
 -10  -3   0   88.36    4.51
  -9  -3   0   39.19    2.25
  -8  -3   0   14.21    1.43
  -7  -3   0   46.51    2.18
  -6  -3   0   46.79    3.83
  -5  -3   0  110.25    4.83
  -4  -3   0  100.20    3.80
  -3  -3   0  373.65   12.76
  -2  -3   0   29.27    1.41
  -1  -3   0   13.40    0.88
   0  -3   0    2.89    1.50
   3  -3   0  344.84   16.71
   4  -3   0   96.43    5.89
   5  -3   0  105.68    4.93
   6  -3   0   37.70    2.95
   7  -3   0   36.84    2.91
   8  -3   0    9.30    1.22
   9  -3   0   40.96    1.92
  10  -3   0   89.68    4.17
  11  -3   0  144.24    5.76
  12  -3   0   39.94    2.53
  13  -3   0   36.84    2.06
  14  -3   0   50.69    3.13
  15  -3   0   25.70    2.43
  16  -3   0    6.92    2.10
  17  -3   0    0.30    2.01
  18  -3   0    1.69    1.79
  19  -3   0    1.30    3.99
 -13  -3   1    6.81    2.71
 -12  -3   1   81.18    7.39
 -11  -3   1  249.01   11.99
 -10  -3   1   82.45    4.18
  -9  -3   1  162.56    6.38
  -8  -3   1   29.92    2.52
  -7  -3   1  115.13    8.37
  -6  -3   1   18.49    1.63
  -5  -3   1   81.36    5.95
  -4  -3   1    2.79    1.10
  -3  -3   1   74.13    2.93
  -2  -3   1  169.52    5.99
  -1  -3   1   53.73    2.20
   0  -3   1   19.10    1.49
   1  -3   1   52.13    2.02
   2  -3   1  180.63    7.80
   3  -3   1   75.00    4.68
   4  -3   1    1.99    1.69
   5  -3   1   82.45    5.27
   6  -3   1   23.23    6.17
   7  -3   1  106.50    4.95
   8  -3   1   31.36    2.35
   9  -3   1  155.75    5.74
  10  -3   1   78.32    3.54
  11  -3   1  255.68    9.27
  12  -3   1   83.54    3.47
  13  -3   1    5.38    2.00
  14  -3   1    6.10    1.58
  15  -3   1   31.25    2.46
  16  -3   1    0.79    1.80
  17  -3   1    0.10    1.72
  18  -3   1    9.12    3.08
  19  -3   1    9.30    2.93
 -13  -3   2   28.62    7.49
 -12  -3   2   26.32    3.80
 -11  -3   2   88.17    8.08
 -10  -3   2   54.17    3.24
  -9  -3   2   78.68    3.73
  -8  -3   2   45.97    2.31
  -7  -3   2   98.01    4.95
  -6  -3   2    0.79    1.19
  -5  -3   2   15.92    1.44
  -4  -3   2   14.67    1.61
  -3  -3   2    0.40    0.89
  -2  -3   2   55.35    2.83
  -1  -3   2   90.06    3.42
   0  -3   2   -1.00    0.70
   1  -3   2   86.12    3.34
   2  -3   2   56.55    3.16
   3  -3   2    2.10    2.41
   4  -3   2   13.32    1.90
   5  -3   2   12.60    1.92
   6  -3   2   -1.21    1.91
   7  -3   2   90.63    5.14
   8  -3   2   47.20    3.85
   9  -3   2   88.74   15.83
  10  -3   2   67.24    4.26
  11  -3   2   87.80    4.87
  12  -3   2   35.16    2.25
  13  -3   2   66.26    3.58
  14  -3   2   10.30    1.93
  15  -3   2   11.02    1.73
  16  -3   2    2.19    1.98
  17  -3   2    1.10    1.70
  18  -3   2   15.52    5.83
  19  -3   2   12.60    2.91
 -12  -3   3  141.61   10.47
 -11  -3   3   67.24    4.92
 -10  -3   3   22.56    2.18
  -9  -3   3   20.88    2.83
  -8  -3   3   24.30    1.87
  -7  -3   3   35.64    2.15
  -6  -3   3   49.98    3.25
  -5  -3   3  104.45    4.50
  -4  -3   3    9.99    1.33
  -3  -3   3   12.39    1.27
  -2  -3   3   62.25    2.68
  -1  -3   3   63.52    2.23
   0  -3   3   14.21    1.21
   1  -3   3   58.06    2.13
   2  -3   3   63.52    2.55
   3  -3   3   11.83    1.79
   4  -3   3   11.49    1.70
   5  -3   3  113.42    5.75
   6  -3   3   45.43    4.85
   7  -3   3   44.36    2.93
   8  -3   3   27.67    8.52
   9  -3   3   26.01    3.06
  10  -3   3   27.35    2.41
  11  -3   3   66.42    4.56
  12  -3   3  152.52    5.19
  13  -3   3    5.81    1.40
  14  -3   3    2.99    1.80
  15  -3   3    8.88    2.32
  16  -3   3    5.29    3.68
  17  -3   3    6.30    2.21
  18  -3   3    5.11    2.08
 -12  -3   4   -5.62    3.89
 -11  -3   4  114.28   12.61
 -10  -3   4   27.98    3.60
  -9  -3   4  144.96    8.67
  -8  -3   4   32.04    2.49
  -7  -3   4   46.51    2.86
  -6  -3   4   36.60    2.06
  -5  -3   4  149.82    6.36
  -4  -3   4   55.65    2.98
  -3  -3   4   11.83    1.31
  -2  -3   4   30.25    1.65
  -1  -3   4  132.48    6.91
   0  -3   4   -1.21    1.01
   1  -3   4  144.48    5.77
   2  -3   4   32.83    2.64
   3  -3   4   12.11    2.51
   4  -3   4   50.41    3.12
   5  -3   4  143.52    6.47
   6  -3   4   41.86    2.85
   7  -3   4   61.15    4.07
   8  -3   4   40.58    3.06
   9  -3   4  143.28    9.34
  10  -3   4   35.76    3.23
  11  -3   4  121.00    6.60
  12  -3   4    9.00    7.62
  13  -3   4   36.00    3.36
  14  -3   4    1.59    1.79
  15  -3   4    5.29    1.89
  16  -3   4    6.81    2.51
  17  -3   4   11.83    2.00
  18  -3   4   10.89    3.63
 -11  -3   5   11.70    4.99
 -10  -3   5   27.14    3.54
  -9  -3   5   21.16    2.48
  -8  -3   5    4.28    1.28
  -7  -3   5  101.81    4.64
  -6  -3   5    3.31    1.71
  -5  -3   5    6.30    1.41
  -4  -3   5   12.32    1.40
  -3  -3   5   78.68    2.84
  -2  -3   5    7.90    1.57
  -1  -3   5   29.59    2.07
   0  -3   5  154.01    5.96
   1  -3   5   28.41    2.03
   2  -3   5    8.41    1.28
   3  -3   5   67.08    4.42
   4  -3   5   16.73    2.86
   5  -3   5    0.10    2.12
   6  -3   5    4.00    1.80
   7  -3   5  100.20    6.01
   8  -3   5    6.92    3.21
   9  -3   5   16.89    2.47
  10  -3   5   36.12    3.73
  11  -3   5   14.21    3.02
  12  -3   5   15.21    4.99
  13  -3   5    1.39    2.10
  14  -3   5    4.08    2.59
  15  -3   5    5.71    2.49
  16  -3   5    2.10    2.61
  17  -3   5    3.20    2.68
  18  -3   5    5.71    3.20
 -10  -3   6    9.30    5.49
  -9  -3   6    7.78    2.18
  -8  -3   6   27.14    3.54
  -7  -3   6   14.67    1.76
  -6  -3   6   23.33    2.22
  -5  -3   6   14.06    2.10
  -4  -3   6   25.50    1.82
  -3  -3   6  110.67    4.84
  -2  -3   6   22.75    1.91
  -1  -3   6   21.53    1.67
   0  -3   6    0.79    1.09
   1  -3   6   23.33    2.22
   2  -3   6   23.91    1.86
   3  -3   6  111.30    5.28
   4  -3   6   23.62    1.94
   5  -3   6   18.23    5.47
   6  -3   6   17.64    2.27
   7  -3   6   17.89    3.30
   8  -3   6   36.24    3.85
   9  -3   6    4.28    2.19
  10  -3   6   10.11    6.68
  11  -3   6   82.81    4.91
  12  -3   6    2.89    2.58
  13  -3   6   21.72    3.63
  14  -3   6    5.62    5.50
  15  -3   6    2.79    2.71
  16  -3   6    3.80    5.62
  17  -3   6   22.18    3.67
  -9  -3   7   46.24    9.93
  -8  -3   7   11.70    3.42
  -7  -3   7   11.49    2.37
  -6  -3   7   24.60    2.58
  -5  -3   7   11.70    1.57
  -4  -3   7    8.58    1.52
  -3  -3   7   16.56    1.79
  -2  -3   7   82.26    3.81
  -1  -3   7    9.30    2.01
   0  -3   7   24.40    2.37
   1  -3   7   14.06    1.73
   2  -3   7   88.17    4.13
   3  -3   7   16.89    1.89
   4  -3   7    9.00    3.48
   5  -3   7   17.81    2.79
   6  -3   7   34.46    3.64
   7  -3   7    6.81    2.19
   8  -3   7   14.82   11.40
   9  -3   7   79.92    5.72
  10  -3   7   26.11    8.48
  11  -3   7    4.20    1.89
  12  -3   7    1.39    3.68
  13  -3   7   26.21    3.89
  14  -3   7    6.10    3.41
  15  -3   7   11.42    5.81
  16  -3   7   -1.99    3.19
  17  -3   7    5.11    3.62
  -7  -3   8    7.08    5.00
  -6  -3   8   31.92    3.95
  -5  -3   8   68.06    3.63
  -4  -3   8    0.00    1.00
  -3  -3   8   39.82    2.15
  -2  -3   8   26.42    1.85
  -1  -3   8  138.30    5.64
   0  -3   8   -1.90    1.79
   1  -3   8  152.77    5.44
   2  -3   8   30.03    2.74
   3  -3   8   56.10    3.60
   4  -3   8   10.11    4.01
   5  -3   8   69.89    5.18
   6  -3   8   32.15    3.74
   7  -3   8    6.10    2.32
   8  -3   8    1.80    4.10
   9  -3   8   32.26    3.75
  10  -3   8   11.83    4.13
  11  -3   8    4.28    2.90
  12  -3   8    3.20    3.01
  13  -3   8    1.69    4.29
  14  -3   8   12.39    3.52
  15  -3   8    8.29    3.51
  16  -3   8   15.29    6.96
  -5  -3   9   36.60    3.63
  -4  -3   9   44.22    3.86
  -3  -3   9   24.70    2.68
  -2  -3   9   19.10    2.27
  -1  -3   9   25.20    2.11
   0  -3   9   75.17    3.99
   1  -3   9   29.38    2.82
   2  -3   9   22.09    2.44
   3  -3   9   22.37    2.18
   4  -3   9   39.31    3.89
   5  -3   9   36.48    3.74
   6  -3   9   17.81    3.21
   7  -3   9  121.44    8.38
   8  -3   9   13.99    5.83
   9  -3   9    1.49    2.49
  10  -3   9    0.30    2.51
  11  -3   9    1.00    2.00
  12  -3   9   40.45   44.27
  13  -3   9   39.31    5.52
  14  -3   9   39.06   11.25
  15  -3   9   14.59    7.49
  -6  -3  10    7.67    2.38
  -5  -3  10   10.11    2.42
  -4  -3  10   36.48    5.44
  -3  -3  10   17.14    4.39
  -2  -3  10    1.39    2.78
  -1  -3  10   94.48    5.44
   0  -3  10    0.79    1.39
   1  -3  10   94.87    4.87
   2  -3  10    2.10    1.39
   3  -3  10   20.88    2.38
   4  -3  10   28.41    2.98
   5  -3  10    4.41    2.90
   6  -3  10    5.02    2.60
   7  -3  10    8.18    2.97
   8  -3  10   10.89    3.89
   9  -3  10   23.72   14.71
  10  -3  10    7.51    2.79
  11  -3  10    7.51   17.32
  12  -3  10    6.60    6.01
  13  -3  10    2.19    3.58
  14  -3  10   -2.40    4.22
  -6  -3  11    9.00    3.18
  -5  -3  11   13.47    4.70
  -4  -3  11   -1.10    2.31
  -3  -3  11    6.71    3.78
  -2  -3  11    4.08    4.40
  -1  -3  11   55.50    5.66
   0  -3  11   32.95    3.56
   1  -3  11   51.27    5.16
   2  -3  11   -4.08    2.30
   3  -3  11    6.92    3.42
   4  -3  11   13.10    4.49
   5  -3  11    8.01    7.02
   6  -3  11   22.00    4.69
   7  -3  11   17.31    3.58
   8  -3  11    4.49    3.82
   9  -3  11    7.62    2.98
  10  -3  11   16.73    4.74
  11  -3  11    5.38    3.90
  12  -3  11   12.11    4.11
  -6  -3  12   23.62    5.64
  -5  -3  12    9.12    3.38
  -4  -3  12   28.52    4.06
  -3  -3  12    0.30    3.01
  -2  -3  12   -3.20    2.51
  -1  -3  12   39.94    4.04
   0  -3  12    5.90    5.39
   1  -3  12   49.84    4.24
   2  -3  12    4.80    3.29
   3  -3  12    3.61    2.89
   4  -3  12   35.16    4.51
   5  -3  12   11.09    4.40
   6  -3  12   30.47    4.64
   7  -3  12   15.52    4.10
   8  -3  12    2.40    4.59
   9  -3  12   20.88    4.57
  10  -3  12    2.99    4.60
  -7  -3  13    1.00    3.10
  -6  -3  13    0.59    3.88
  -5  -3  13   19.54    4.60
  -4  -3  13    0.40    3.19
  -3  -3  13   21.81    4.11
  -2  -3  13   16.40    3.56
  -1  -3  13   -0.71    3.91
   0  -3  13   16.40    4.86
   1  -3  13    2.19    3.58
   2  -3  13   16.89    4.19
   3  -3  13   22.28    3.49
   4  -3  13    5.71    3.92
   5  -3  13   14.36    3.41
   6  -3  13    8.70    3.60
   7  -3  13   -5.11    2.40
   8  -3  13   -0.50    3.31
  -6  -3  14    4.80    4.20
  -5  -3  14   31.70    8.67
  -4  -3  14    6.00    4.31
  -3  -3  14   11.22    3.62
  -2  -3  14   10.89    3.83
  -1  -3  14   11.83    7.98
   0  -3  14   -2.10    3.71
   1  -3  14    3.69    4.68
   2  -3  14    3.50    2.39
   3  -3  14   11.97    2.91
   4  -3  14    8.70    3.60
   5  -3  14    9.49    4.19
  -3  -2 -16    1.80    3.99
  -2  -2 -16  141.85   79.56
  -1  -2 -16  194.88   69.24
   0  -2 -16   11.83    6.33
   1  -2 -16    7.40    3.37
   2  -2 -16    5.11    3.62
   3  -2 -16    9.92    3.78
   4  -2 -16   -2.59    6.09
  -8  -2 -15   14.82    5.31
  -7  -2 -15   -0.71    5.73
  -6  -2 -15    3.10    4.01
  -5  -2 -15    4.20    3.49
  -4  -2 -15   13.18    5.08
  -3  -2 -15   11.02    5.38
  -2  -2 -15    2.99    3.81
  -1  -2 -15    8.82    3.68
   0  -2 -15   -4.71    3.08
   1  -2 -15   13.69    8.51
   2  -2 -15   12.53    7.43
   3  -2 -15    2.50    3.00
   4  -2 -15   12.32    3.23
   5  -2 -15    5.52    4.51
   6  -2 -15   15.68    8.47
   7  -2 -15    6.40    7.89
   8  -2 -15    7.40    4.68
 -10  -2 -14   17.22    5.64
  -9  -2 -14   -1.99    3.30
  -8  -2 -14    7.08    3.67
  -7  -2 -14   17.72    3.70
  -6  -2 -14   -1.10    3.61
  -5  -2 -14   17.89    5.41
  -4  -2 -14    6.00    2.89
  -3  -2 -14   21.81    3.92
  -2  -2 -14    5.71    3.20
  -1  -2 -14    3.39    3.20
   0  -2 -14   25.10    4.41
   1  -2 -14   16.81    3.61
   2  -2 -14    1.39    3.00
   3  -2 -14   19.54    3.27
   4  -2 -14    5.52    3.71
   5  -2 -14   15.76    3.73
   6  -2 -14    1.00    3.30
   7  -2 -14   22.66    4.66
   8  -2 -14   17.31    4.99
   9  -2 -14   -0.10    2.53
  10  -2 -14   12.11    4.38
 -12  -2 -13   10.82    7.50
 -11  -2 -13   -1.39    5.10
 -10  -2 -13    6.92    4.89
  -9  -2 -13    4.80    3.59
  -8  -2 -13   15.29    4.77
  -7  -2 -13    4.20    3.89
  -6  -2 -13   37.95    5.05
  -5  -2 -13    4.58    2.70
  -4  -2 -13    6.40    3.19
  -3  -2 -13    8.01    3.23
  -2  -2 -13   -2.50    3.00
  -1  -2 -13   71.06    3.54
   0  -2 -13   -0.40    1.59
   1  -2 -13   67.40    3.78
   2  -2 -13    0.90    1.80
   3  -2 -13    6.30    2.91
   4  -2 -13    3.50    3.40
   5  -2 -13    4.20    3.12
   6  -2 -13   38.56    4.60
   7  -2 -13   82.81   80.26
   8  -2 -13   95.65   76.28
   9  -2 -13   20.52    8.88
  10  -2 -13   16.32    4.52
  11  -2 -13    9.49    4.37
  12  -2 -13    1.90    3.81
 -14  -2 -12   -4.28    4.18
 -13  -2 -12    6.00    5.10
 -12  -2 -12    8.41    5.63
 -11  -2 -12    2.59    4.80
 -10  -2 -12   19.27    3.86
  -9  -2 -12   -0.79    5.18
  -8  -2 -12   27.77    4.85
  -7  -2 -12   13.76    2.30
  -6  -2 -12    7.90    2.81
  -5  -2 -12    4.80    2.50
  -4  -2 -12   50.55    4.69
  -3  -2 -12   -0.20    1.91
  -2  -2 -12   20.88    2.19
  -1  -2 -12   19.10    1.40
   0  -2 -12  110.04    6.92
   1  -2 -12   20.34    3.07
   2  -2 -12   19.89    1.96
   3  -2 -12    7.02    2.92
   4  -2 -12   49.14    4.35
   5  -2 -12    1.39    2.60
   6  -2 -12    7.62    4.42
   7  -2 -12   17.39    2.84
   8  -2 -12   32.60    5.94
   9  -2 -12    2.10    3.92
  10  -2 -12   92.93   73.26
  11  -2 -12    3.39    5.89
  12  -2 -12   19.80    4.63
  13  -2 -12    7.62    4.53
  14  -2 -12    4.28    4.89
 -15  -2 -11    4.00    4.68
 -14  -2 -11   11.02    4.38
 -13  -2 -11   -0.30    4.02
 -12  -2 -11    0.20    5.73
 -11  -2 -11    1.69    4.50
 -10  -2 -11    2.99    3.81
  -9  -2 -11   43.56   25.87
  -8  -2 -11   57.15    5.14
  -7  -2 -11   10.63    2.02
  -6  -2 -11   22.56    3.33
  -5  -2 -11  126.79    6.31
  -4  -2 -11  148.11    7.79
  -3  -2 -11   24.90    2.20
  -2  -2 -11   52.56    4.20
  -1  -2 -11   93.32    5.80
   0  -2 -11    0.71    0.50
   1  -2 -11   86.86    4.85
   2  -2 -11   57.30    4.24
   3  -2 -11   27.56    2.62
   4  -2 -11  159.52    9.60
   5  -2 -11  137.59    8.21
   6  -2 -11   31.25    3.91
   7  -2 -11   12.82    2.58
   8  -2 -11   47.75    4.84
   9  -2 -11   24.11    4.42
  10  -2 -11    9.00    2.88
  11  -2 -11   -1.00    2.80
  12  -2 -11    2.69    2.89
  13  -2 -11    4.71    8.59
  14  -2 -11   11.90    6.21
  15  -2 -11    7.02    4.29
 -12  -2 -10   28.09    4.88
 -11  -2 -10    6.00    4.12
 -10  -2 -10    4.88    3.32
  -9  -2 -10   38.56    3.48
  -8  -2 -10   21.53    2.23
  -7  -2 -10   11.83    1.79
  -6  -2 -10   14.82    2.77
  -5  -2 -10   67.24    3.77
  -4  -2 -10   69.06    3.66
  -3  -2 -10    7.40    1.58
  -2  -2 -10   17.47    1.67
  -1  -2 -10   19.71    2.13
   0  -2 -10   29.38    1.30
   1  -2 -10   18.06    1.87
   2  -2 -10   21.34    4.25
   3  -2 -10    9.18    3.27
   4  -2 -10   59.75    4.33
   5  -2 -10   60.53    3.42
   6  -2 -10   11.09    3.13
   7  -2 -10   12.39    3.73
   8  -2 -10   31.47    2.92
   9  -2 -10   43.56    4.22
  10  -2 -10   13.69    3.11
  11  -2 -10    9.00    3.90
  12  -2 -10   32.15    6.35
  13  -2 -10    1.39    3.59
  14  -2 -10   -0.79    3.68
  15  -2 -10   33.52    5.56
  16  -2 -10    1.99    4.99
 -10  -2  -9   20.61    5.18
  -9  -2  -9    7.40    2.01
  -8  -2  -9   12.11    1.88
  -7  -2  -9    7.40    1.58
  -6  -2  -9   12.89    1.51
  -5  -2  -9   63.04    3.97
  -4  -2  -9   16.73    2.21
  -3  -2  -9   12.18    2.16
  -2  -2  -9  128.60    4.54
  -1  -2  -9   11.42    1.62
   0  -2  -9   -0.20    0.40
   1  -2  -9   15.21    2.50
   2  -2  -9  118.59    9.58
   3  -2  -9    9.42    2.09
   4  -2  -9   21.90    3.09
   5  -2  -9   61.31    5.32
   6  -2  -9   12.82    4.22
   7  -2  -9   20.43    6.15
   8  -2  -9   11.90    2.21
   9  -2  -9   13.32    3.29
  10  -2  -9   20.43    4.88
  11  -2  -9   44.09    3.45
  12  -2  -9    4.58    3.38
  13  -2  -9   33.99    3.96
  14  -2  -9    9.99    4.61
  15  -2  -9   11.29    4.77
  16  -2  -9   14.67    5.13
  17  -2  -9    2.99    3.18
 -11  -2  -8   19.10    4.20
 -10  -2  -8  173.98   15.56
  -9  -2  -8  115.99    7.97
  -8  -2  -8   16.73    2.62
  -7  -2  -8   70.90    4.21
  -6  -2  -8   80.82    3.60
  -5  -2  -8   18.40    1.63
  -4  -2  -8   64.96    3.06
  -3  -2  -8   17.89    1.61
  -2  -2  -8    5.62    1.18
  -1  -2  -8   33.06    2.07
   0  -2  -8  327.25    9.77
   1  -2  -8   33.29    1.85
   2  -2  -8    2.31    1.49
   3  -2  -8   20.43    3.71
   4  -2  -8   75.86    6.27
   5  -2  -8   21.16    3.77
   6  -2  -8   79.39    4.10
   7  -2  -8   79.74    4.82
   8  -2  -8   26.21    3.38
   9  -2  -8  118.16   10.87
  10  -2  -8  201.64   13.06
  11  -2  -8   26.21    2.46
  12  -2  -8   29.59    3.05
  13  -2  -8    3.88    3.51
  14  -2  -8    7.02    2.38
  15  -2  -8   27.46    4.40
  16  -2  -8   39.31    6.65
  17  -2  -8   17.81    4.90
  18  -2  -8    2.31    4.01
 -12  -2  -7   12.53    2.69
 -11  -2  -7   44.62    4.14
 -10  -2  -7   59.14    5.23
  -9  -2  -7   36.72    3.15
  -8  -2  -7    5.81    2.99
  -7  -2  -7   33.76    3.60
  -6  -2  -7  163.07   10.73
  -5  -2  -7   23.81    1.66
  -4  -2  -7  140.19    4.97
  -3  -2  -7   36.24    2.05
  -2  -2  -7   15.52    1.42
  -1  -2  -7   11.63    1.23
   0  -2  -7    1.49    0.59
   1  -2  -7   13.10    1.01
   2  -2  -7   12.82    1.43
   3  -2  -7   31.81    2.14
   4  -2  -7  144.72    6.01
   5  -2  -7   18.49    1.98
   6  -2  -7  163.84    9.22
   7  -2  -7   36.60    4.60
   8  -2  -7    9.00    1.80
   9  -2  -7   29.81    2.51
  10  -2  -7   59.29    7.85
  11  -2  -7   52.56    3.92
  12  -2  -7    8.29    2.59
  13  -2  -7   44.76    3.75
  14  -2  -7   82.63    8.36
  15  -2  -7   43.16    6.18
  16  -2  -7  172.40  106.35
  17  -2  -7   18.06   10.03
  18  -2  -7    3.80    3.39
  19  -2  -7    5.81    5.69
 -12  -2  -6   27.88    3.80
 -11  -2  -6    8.53    2.10
 -10  -2  -6    8.53    2.80
  -9  -2  -6   38.44    2.85
  -8  -2  -6    9.00    2.52
  -7  -2  -6    7.40    1.90
  -6  -2  -6   96.63    6.29
  -5  -2  -6    9.49    4.99
  -4  -2  -6   20.70    1.73
  -3  -2  -6   46.38    2.04
  -2  -2  -6   87.42    2.99
  -1  -2  -6   56.85    2.41
   0  -2  -6  169.52    5.21
   1  -2  -6   56.55    2.11
   2  -2  -6   78.85    3.91
   3  -2  -6   46.38    2.45
   4  -2  -6   13.03    1.30
   5  -2  -6   13.69    1.48
   6  -2  -6   86.12    4.45
   7  -2  -6    7.78    1.39
   8  -2  -6    9.42    3.62
   9  -2  -6   43.16    2.76
  10  -2  -6    5.81    1.59
  11  -2  -6   21.34    5.82
  12  -2  -6   30.69    4.10
  13  -2  -6   38.07    3.58
  14  -2  -6   11.97    2.77
  15  -2  -6    8.88    4.59
  16  -2  -6    7.78    5.41
  17  -2  -6  189.89  107.48
  18  -2  -6    1.80    4.21
  19  -2  -6   44.76   14.05
 -13  -2  -5   -2.19    2.31
 -12  -2  -5    6.50    1.78
 -11  -2  -5    6.40    2.48
 -10  -2  -5   33.06    2.88
  -9  -2  -5   16.32    2.26
  -8  -2  -5   10.11    1.78
  -7  -2  -5   48.16    3.05
  -6  -2  -5   46.92    2.74
  -5  -2  -5   11.49    1.42
  -4  -2  -5   62.73    3.17
  -3  -2  -5   36.12    1.80
  -2  -2  -5  754.60   24.72
  -1  -2  -5  103.23    3.05
   0  -2  -5   -0.10    0.40
   1  -2  -5   95.06    3.12
   2  -2  -5  703.31   32.35
   3  -2  -5   35.64    2.15
   4  -2  -5   59.75    3.09
   5  -2  -5   13.76    1.48
   6  -2  -5   44.62    2.94
   7  -2  -5   44.36    2.93
   8  -2  -5   14.82    1.69
   9  -2  -5   15.60    4.66
  10  -2  -5   30.80    2.44
  11  -2  -5    2.89    2.31
  12  -2  -5   17.89    7.36
  13  -2  -5    2.40    3.91
  14  -2  -5   10.69    2.68
  15  -2  -5   19.36    3.78
  16  -2  -5    5.62    2.70
  17  -2  -5    4.20    2.71
  18  -2  -5   11.22    3.62
  19  -2  -5   -1.59    3.18
  20  -2  -5    3.10    4.68
 -13  -2  -4   10.82    3.03
 -12  -2  -4  114.92    6.86
 -11  -2  -4   31.02    3.34
 -10  -2  -4  102.82    6.49
  -9  -2  -4   24.70    2.09
  -8  -2  -4  120.56    8.78
  -7  -2  -4  188.79    9.62
  -6  -2  -4   27.46    2.31
  -5  -2  -4    1.69    0.99
  -4  -2  -4  480.49   21.04
  -3  -2  -4   56.25    2.85
  -2  -2  -4  129.50    3.64
  -1  -2  -4   27.56    1.05
   0  -2  -4  132.71    3.69
   1  -2  -4   27.46    1.05
   2  -2  -4  118.37    3.92
   3  -2  -4   49.56    2.82
   4  -2  -4  423.12   16.87
   5  -2  -4    2.99    0.80
   6  -2  -4   27.04    2.50
   7  -2  -4  178.49   10.42
   8  -2  -4  116.64    6.70
   9  -2  -4   26.52    2.47
  10  -2  -4  111.09    9.06
  11  -2  -4   32.49    1.37
  12  -2  -4  114.06    4.70
  13  -2  -4   13.47    1.10
  14  -2  -4    1.10    0.69
  15  -2  -4    4.88    1.02
  16  -2  -4   26.21    1.95
  17  -2  -4   13.18    1.52
  18  -2  -4   26.32    5.75
  19  -2  -4   27.25    8.35
  20  -2  -4    3.50    4.11
 -14  -2  -3  104.04    7.34
 -13  -2  -3   19.27    2.81
 -12  -2  -3   82.08    7.07
 -11  -2  -3   57.61    4.55
 -10  -2  -3   48.02    3.74
  -9  -2  -3   10.69    1.57
  -8  -2  -3  116.42    7.34
  -6  -2  -3   60.06    3.57
  -5  -2  -3  154.50    6.96
  -4  -2  -3   93.32    4.83
  -3  -2  -3  133.86    5.78
  -2  -2  -3   39.82    1.51
  -1  -2  -3   76.91    2.46
   0  -2  -3    0.30    0.51
   1  -2  -3   74.65    2.42
   2  -2  -3   36.36    1.21
   3  -2  -3  123.21    5.55
   4  -2  -3   85.38    3.88
   5  -2  -3  146.89    7.03
   6  -2  -3   52.27    2.89
   7  -2  -3  101.61    3.83
   8  -2  -3  123.65    4.00
   9  -2  -3   15.68    1.11
  10  -2  -3   44.49    1.87
  11  -2  -3   59.75    2.47
  12  -2  -3   79.39    3.39
  13  -2  -3   19.98    1.52
  14  -2  -3   97.22    4.34
  15  -2  -3   39.06    2.25
  16  -2  -3    5.62    1.09
  17  -2  -3   15.92    1.68
  18  -2  -3    6.50    1.58
  19  -2  -3    0.50    4.02
  20  -2  -3   14.67    4.60
 -14  -2  -2    3.31    2.40
 -13  -2  -2   25.81    2.95
 -12  -2  -2  117.94    7.82
 -11  -2  -2   15.37    1.88
 -10  -2  -2    4.00    1.52
  -9  -2  -2   12.39    1.48
  -8  -2  -2  365.96   19.13
  -7  -2  -2  970.95   60.45
  -6  -2  -2   41.22    2.44
  -5  -2  -2  107.12    4.97
  -4  -2  -2  151.54    6.65
  -3  -2  -2   23.91    1.17
  -2  -2  -2   67.24    2.62
  -1  -2  -2  119.68    4.59
   0  -2  -2  822.54   20.65
   3  -2  -2   28.73    1.18
   4  -2  -2  145.93    7.25
   5  -2  -2  102.82    3.85
   6  -2  -2   29.16    1.30
   7  -2  -2  894.61   28.12
   8  -2  -2  364.43   10.69
   9  -2  -2   13.76    1.19
  10  -2  -2    3.39    0.99
  11  -2  -2   16.40    1.38
  12  -2  -2  125.22    4.92
  13  -2  -2   33.52    2.32
  14  -2  -2    5.62    1.00
  15  -2  -2   38.56    3.48
  16  -2  -2   36.72    3.15
  17  -2  -2   24.21    3.74
  18  -2  -2    4.58    2.31
  19  -2  -2    9.92    2.39
  20  -2  -2    7.67    3.60
  21  -2  -2    9.61    6.08
 -14  -2  -1   79.03    7.65
 -13  -2  -1   64.64    4.82
 -12  -2  -1   88.74    6.22
 -11  -2  -1   58.22    4.27
 -10  -2  -1  121.66    6.62
  -9  -2  -1  361.76   18.26
  -8  -2  -1  216.38   10.89
  -7  -2  -1  164.87    7.70
  -6  -2  -1  508.50   18.94
  -5  -2  -1  192.10    8.32
  -4  -2  -1  239.01    6.49
  -3  -2  -1  122.54    3.99
  -2  -2  -1  699.07   23.27
  -1  -2  -1   64.96    2.26
   0  -2  -1    1.39    0.71
   3  -2  -1  123.65    6.00
   4  -2  -1  231.95    7.61
   5  -2  -1  175.30    5.30
   6  -2  -1  463.11   17.65
   7  -2  -1  164.10    6.41
   8  -2  -1  205.06    6.30
   9  -2  -1  342.62   10.37
  10  -2  -1  112.57    4.03
  11  -2  -1   58.22    2.44
  12  -2  -1   91.97    4.22
  13  -2  -1   74.82    3.46
  14  -2  -1   90.06    3.80
  15  -2  -1   78.85    3.73
  16  -2  -1    7.08    1.70
  17  -2  -1    6.50    1.99
  18  -2  -1   36.84    2.55
  19  -2  -1    7.40    2.28
  20  -2  -1    6.00    1.62
  21  -2  -1    9.18    7.57
 -14  -2   0   10.69    2.81
 -13  -2   0    2.10    2.29
 -12  -2   0   97.61    6.52
 -11  -2   0    2.99    1.31
 -10  -2   0    6.60    1.59
  -9  -2   0   20.34    2.89
  -8  -2   0 1371.96   70.38
  -7  -2   0 1330.06   64.92
  -6  -2   0  155.50    5.24
  -5  -2   0   46.24    1.90
  -4  -2   0    2.31    1.09
  -3  -2   0   22.09    1.41
  -2  -2   0   -0.10    0.51
  -1  -2   0   69.56    2.34
   0  -2   0 1371.96   44.45
   1  -2   0   69.72    2.34
   2  -2   0    1.21    2.62
   3  -2   0   23.62    1.85
   4  -2   0    1.10    1.20
   5  -2   0   47.06    1.92
   6  -2   0  155.50    4.49
   7  -2   0 1288.81   40.93
   8  -2   0 1236.93   41.50
   9  -2   0   14.21    1.13
  10  -2   0    0.79    0.89
  11  -2   0    2.59    1.38
  12  -2   0   85.01    3.32
  13  -2   0    7.40    2.18
  14  -2   0   12.39    3.31
  15  -2   0    2.19    1.51
  16  -2   0   52.42    2.75
  17  -2   0    0.50    1.60
  18  -2   0    2.99    2.49
  19  -2   0   23.62    3.60
  20  -2   0    7.40    2.18
  21  -2   0    1.80    1.90
 -14  -2   1   81.54    5.96
 -13  -2   1   71.23    5.23
 -12  -2   1   92.74    5.97
 -11  -2   1   56.10    3.60
 -10  -2   1  126.79    8.78
  -9  -2   1  351.94   23.64
  -8  -2   1  199.09   13.26
  -7  -2   1  180.36    6.98
  -6  -2   1  495.51   14.69
  -5  -2   1  186.32    5.46
  -4  -2   1  241.80    6.84
  -3  -2   1  124.10    4.68
  -2  -2   1  699.60   20.63
  -1  -2   1   68.23    2.64
   0  -2   1   -0.10    0.61
   1  -2   1   63.84    2.08
   2  -2   1  657.41   41.54
   3  -2   1  130.19    6.16
   4  -2   1  236.54   10.77
   5  -2   1  172.13    4.99
   6  -2   1  478.73   13.13
   7  -2   1  167.18    7.24
   8  -2   1  203.06    9.41
   9  -2   1  331.24   11.28
  10  -2   1  119.90    4.16
  11  -2   1   55.20    2.38
  12  -2   1   90.06    3.42
  13  -2   1   73.44    4.11
  14  -2   1   89.49    5.87
  15  -2   1   77.97    4.06
  16  -2   1    8.01    1.41
  17  -2   1    4.80    1.49
  18  -2   1   30.58    2.54
  19  -2   1    0.00    1.00
  20  -2   1    6.60    3.08
  21  -2   1    3.20    2.11
 -14  -2   2   -0.10    3.74
 -13  -2   2   29.70    3.60
 -12  -2   2  121.22    7.71
 -11  -2   2   14.21    3.02
 -10  -2   2    5.52    1.79
  -9  -2   2   17.89    2.03
  -8  -2   2  384.16   12.54
  -7  -2   2  962.24   26.68
  -6  -2   2   31.02    1.45
  -5  -2   2  105.47    3.90
  -4  -2   2  150.06    4.90
  -3  -2   2   26.83    1.24
  -2  -2   2   69.06    2.16
  -1  -2   2  124.10    2.90
   0  -2   2  754.60   23.62
   1  -2   2  121.22    3.96
   2  -2   2   61.94    2.20
   4  -2   2  144.48    6.01
   5  -2   2  102.41    6.07
   6  -2   2   28.84    1.50
   7  -2   2  927.20   31.06
   8  -2   2  356.08   10.57
   9  -2   2   15.60    1.26
  10  -2   2    3.10    0.92
  11  -2   2   15.52    1.34
  12  -2   2  124.99    4.92
  13  -2   2   27.77    2.21
  14  -2   2    3.80    1.21
  15  -2   2   39.94    2.65
  16  -2   2   29.27    2.81
  17  -2   2   20.52    2.27
  18  -2   2    3.69    1.88
  19  -2   2    9.18    2.18
  20  -2   2    2.59    3.28
  21  -2   2    7.51    2.19
 -13  -2   3   22.47    3.32
 -12  -2   3   73.62    9.27
 -11  -2   3   58.52    3.21
 -10  -2   3   44.89    2.41
  -9  -2   3   16.40    1.54
  -8  -2   3  121.44    5.07
  -7  -2   3  104.86    3.48
  -6  -2   3   51.27    2.15
  -5  -2   3  155.00    5.98
  -4  -2   3   87.61    3.18
  -3  -2   3  128.37    3.85
  -2  -2   3   38.32    1.36
  -1  -2   3   76.56    2.10
   0  -2   3    0.90    0.80
   1  -2   3   78.32    2.83
   2  -2   3   39.94    1.77
   3  -2   3  130.64    5.72
   4  -2   3   80.46    4.13
   5  -2   3  130.19    6.39
   6  -2   3   56.85    3.47
   7  -2   3   99.60    3.79
   8  -2   3  122.10    4.20
   9  -2   3   14.90    1.47
  10  -2   3   41.86    2.46
  11  -2   3   55.20    2.97
  12  -2   3   77.09    3.51
  13  -2   3   22.66    1.71
  14  -2   3   88.55    4.33
  15  -2   3   36.60    2.54
  16  -2   3    8.41    1.68
  17  -2   3   17.14    1.99
  18  -2   3   -1.49    2.78
  19  -2   3    5.11    3.89
  20  -2   3    5.38    3.02
 -13  -2   4   10.69    2.49
 -12  -2   4  108.58    5.84
 -11  -2   4   36.84    2.55
 -10  -2   4  101.81    4.84
  -9  -2   4   29.05    1.72
  -8  -2   4  119.03    5.02
  -7  -2   4  183.60    6.78
  -6  -2   4   25.81    1.63
  -5  -2   4    1.69    0.91
  -4  -2   4  438.06   11.30
  -3  -2   4   50.27    1.56
  -2  -2   4  125.66    4.48
  -1  -2   4   28.84    1.61
   0  -2   4  135.49    4.19
   1  -2   4   30.69    1.66
   2  -2   4  126.79    4.05
   3  -2   4   56.25    3.15
   4  -2   4  456.68   24.36
   5  -2   4    3.31    1.60
   6  -2   4   21.34    2.31
   7  -2   4  178.49    8.02
   8  -2   4  115.56    4.95
   9  -2   4   28.73    1.82
  10  -2   4  105.06    4.51
  11  -2   4   31.47    2.02
  12  -2   4  112.15    6.78
  13  -2   4   14.59    1.60
  14  -2   4    1.59    1.08
  15  -2   4    9.42    3.19
  16  -2   4   25.70    2.33
  17  -2   4    7.02    1.91
  18  -2   4   24.01    2.84
  19  -2   4    1.39    3.00
  20  -2   4    2.99    2.80
 -12  -2   5   12.39    2.32
 -11  -2   5    3.20    1.50
 -10  -2   5   27.67    2.10
  -9  -2   5    9.80    1.50
  -8  -2   5   13.91    1.57
  -7  -2   5   47.89    2.49
  -6  -2   5   45.43    2.29
  -5  -2   5   13.03    1.30
  -4  -2   5   61.62    2.20
  -3  -2   5   36.72    1.58
  -2  -2   5  761.21   19.31
  -1  -2   5   97.42    3.36
   0  -2   5   -1.00    0.70
   1  -2   5  102.21    4.04
   2  -2   5  768.40   23.84
   3  -2   5   39.94    2.15
   4  -2   5   65.61    4.05
   5  -2   5   13.32    1.90
   6  -2   5   47.06    3.43
   7  -2   5   52.13    3.18
   8  -2   5   15.92    2.39
   9  -2   5   14.59    2.60
  10  -2   5   28.41    2.13
  11  -2   5    7.02    1.33
  12  -2   5   11.83    3.23
  13  -2   5    2.69    1.31
  14  -2   5    9.80    1.50
  15  -2   5   19.27    2.37
  16  -2   5    2.59    1.09
  17  -2   5    2.79    2.00
  18  -2   5   14.90    2.32
  19  -2   5    1.69    2.50
  20  -2   5    4.00    2.80
 -12  -2   6   28.09   13.67
 -11  -2   6    7.67    1.99
 -10  -2   6    6.71    2.02
  -9  -2   6   43.30    2.63
  -8  -2   6    6.30    1.91
  -7  -2   6    6.71    1.29
  -6  -2   6   92.16    4.03
  -5  -2   6   14.52    1.30
  -4  -2   6   14.52    0.99
  -3  -2   6   45.43    1.89
  -2  -2   6   83.54    3.11
  -1  -2   6   57.15    2.72
   0  -2   6  173.71    6.59
   1  -2   6   58.68    2.76
   2  -2   6   89.11    3.40
   3  -2   6   46.24    2.45
   4  -2   6   20.61    1.91
   5  -2   6   15.68    1.82
   6  -2   6   79.57    4.82
   7  -2   6    7.67    2.38
   8  -2   6    8.88    2.50
   9  -2   6   47.61    5.66
  10  -2   6    6.10    1.68
  11  -2   6    4.88    1.50
  12  -2   6   34.57    2.35
  13  -2   6   35.88    2.76
  14  -2   6    8.53    1.81
  15  -2   6    0.40    1.59
  16  -2   6   15.29    3.13
  17  -2   6    5.38    3.57
  18  -2   6    1.80    2.30
  19  -2   6    3.69    1.69
 -11  -2   7   41.99    4.80
 -10  -2   7   52.56    3.77
  -9  -2   7   29.70    2.18
  -8  -2   7    6.10    1.48
  -7  -2   7   35.88    2.40
  -6  -2   7  163.84    4.86
  -5  -2   7   20.98    1.28
  -4  -2   7  144.48    4.57
  -3  -2   7   37.33    2.08
  -2  -2   7   16.40    2.03
  -1  -2   7   14.21    1.58
   0  -2   7    0.30    1.31
   1  -2   7   15.76    1.59
   2  -2   7   11.22    1.27
   3  -2   7   45.83    2.44
   4  -2   7  135.49    7.68
   5  -2   7   17.14    2.57
   6  -2   7  175.83    9.55
   7  -2   7   34.22    3.74
   8  -2   7    7.18    2.57
   9  -2   7   30.03    2.63
  10  -2   7   47.89    4.01
  11  -2   7   56.85   10.10
  12  -2   7   10.89    1.98
  13  -2   7   54.76    5.03
  14  -2   7   69.56    5.67
  15  -2   7   28.62    3.21
  16  -2   7   13.18    3.99
  17  -2   7    8.88    2.80
  18  -2   7   15.60    3.48
  19  -2   7    2.50    2.21
 -11  -2   8   12.82    6.52
 -10  -2   8  188.79   12.92
  -9  -2   8  109.62    6.07
  -8  -2   8   21.62    2.05
  -7  -2   8   77.62    4.58
  -6  -2   8   84.82    2.95
  -5  -2   8   21.34    1.57
  -4  -2   8   66.26    3.09
  -3  -2   8   17.22    1.49
  -2  -2   8    1.21    1.10
  -1  -2   8   37.33    2.20
   0  -2   8  327.61   10.86
   1  -2   8   33.76    2.21
   2  -2   8    2.59    1.38
   3  -2   8   16.73    1.72
   4  -2   8   65.93    4.06
   5  -2   8   19.10    2.62
   6  -2   8   82.08    5.98
   7  -2   8   76.56    5.95
   8  -2   8   20.34    2.62
   9  -2   8  111.09    6.53
  10  -2   8  172.40    9.45
  11  -2   8   27.14    2.71
  12  -2   8   19.54    2.30
  13  -2   8    4.71    2.39
  14  -2   8    5.52    3.10
  15  -2   8   26.94   11.21
  16  -2   8   24.30    3.75
  17  -2   8   11.02    3.32
  18  -2   8   11.63    3.41
 -10  -2   9    5.62    5.31
  -9  -2   9    4.88    1.68
  -8  -2   9   13.18    2.90
  -7  -2   9    6.20    1.10
  -6  -2   9    9.67    1.31
  -5  -2   9   68.72    3.98
  -4  -2   9   21.34    2.13
  -3  -2   9   13.91    2.01
  -2  -2   9  120.34    4.39
  -1  -2   9   14.52    2.21
   0  -2   9   -0.10    1.32
   1  -2   9    8.29    1.61
   2  -2   9  114.49    4.92
   3  -2   9   12.67    1.92
   4  -2   9   22.09    2.91
   5  -2   9   62.57    4.27
   6  -2   9   12.89    2.08
   7  -2   9    6.71    3.42
   8  -2   9   15.21    4.21
   9  -2   9   11.42    2.77
  10  -2   9   24.80    2.99
  11  -2   9   41.22    4.37
  12  -2   9    2.99    2.01
  13  -2   9   22.47    2.56
  14  -2   9    7.62    2.82
  15  -2   9    9.42    3.93
  16  -2   9   23.14    4.52
  17  -2   9   -1.80    3.00
  -8  -2  10   21.44    5.83
  -7  -2  10   15.60    2.29
  -6  -2  10   16.40    4.62
  -5  -2  10   68.23    3.47
  -4  -2  10   63.68    3.67
  -3  -2  10    9.80    1.69
  -2  -2  10   15.52    1.50
  -1  -2  10   23.91    2.74
   0  -2  10   32.95    2.76
   1  -2  10   18.40    1.97
   2  -2  10   13.69    1.92
   3  -2  10    6.71    2.59
   4  -2  10   66.10    4.39
   5  -2  10   65.29    5.66
   6  -2  10   12.32    2.81
   7  -2  10   10.89    4.03
   8  -2  10   17.31    2.83
   9  -2  10   30.14    2.85
  10  -2  10    5.29    2.90
  11  -2  10   13.18    2.61
  12  -2  10   27.88    3.48
  13  -2  10    3.88    3.19
  14  -2  10   10.37    3.86
  15  -2  10   27.46   10.90
  16  -2  10   10.63   16.10
  -7  -2  11   14.67    3.68
  -6  -2  11   24.60    2.78
  -5  -2  11  131.10    6.18
  -4  -2  11  152.03    9.86
  -3  -2  11   25.91    2.75
  -2  -2  11   54.32    4.72
  -1  -2  11   86.68    5.21
   0  -2  11    4.49    1.78
   1  -2  11   84.82    5.34
   2  -2  11   52.13    3.90
   3  -2  11   21.72    2.70
   4  -2  11  156.50    9.26
   5  -2  11  119.03    7.42
   6  -2  11   25.20    3.41
   7  -2  11   11.83    2.41
   8  -2  11   39.56    4.15
   9  -2  11   29.59    3.26
  10  -2  11    6.30    2.51
  11  -2  11    4.28    2.82
  12  -2  11   -3.61    2.81
  13  -2  11   14.29   30.47
  14  -2  11   11.63    3.41
  15  -2  11    6.81    4.23
  -8  -2  12   21.44    2.87
  -7  -2  12   12.18    2.51
  -6  -2  12    2.59    2.19
  -5  -2  12    4.08    2.91
  -4  -2  12   44.36    3.60
  -3  -2  12   12.82    4.37
  -2  -2  12   24.11    2.95
  -1  -2  12   19.01    2.88
   0  -2  12  117.94    8.47
   1  -2  12   19.27    2.72
   2  -2  12   15.92    2.79
   3  -2  12   -0.10    2.94
   4  -2  12   49.00   15.54
   5  -2  12    4.28    2.90
   6  -2  12   12.32    2.81
   7  -2  12   16.08    2.97
   8  -2  12   28.30    3.19
   9  -2  12    2.79    3.31
  10  -2  12   23.23    4.72
  11  -2  12    7.29    4.70
  12  -2  12   31.58   12.93
  13  -2  12   82.26   52.06
  14  -2  12    3.61    4.90
  -8  -2  13    2.10    3.39
  -7  -2  13    0.40    2.19
  -6  -2  13   35.28    3.92
  -5  -2  13    3.50    2.99
  -4  -2  13    6.81    2.82
  -3  -2  13    8.82    3.50
  -2  -2  13   -0.20    2.21
  -1  -2  13   77.44    5.63
   0  -2  13    2.40    3.01
   1  -2  13   79.21    6.05
   2  -2  13    8.70    3.60
   3  -2  13   11.09    3.93
   4  -2  13    4.71    5.60
   5  -2  13    2.89    2.99
   6  -2  13   32.60    3.88
   7  -2  13    1.39    3.49
   8  -2  13   10.30    4.82
   9  -2  13   25.00    6.60
  10  -2  13    1.21    2.82
  11  -2  13   21.72    4.19
  12  -2  13   11.29    4.77
  -8  -2  14   16.32    4.28
  -7  -2  14   13.99    3.59
  -6  -2  14   -0.59    1.69
  -5  -2  14    7.40    4.30
  -4  -2  14    2.40    2.51
  -3  -2  14   23.14    3.56
  -2  -2  14    4.00    2.80
  -1  -2  14    9.99    2.78
   0  -2  14   28.20    4.14
   1  -2  14   14.98    3.33
   2  -2  14   -2.69    1.80
   3  -2  14   26.83    4.04
   4  -2  14   18.66   46.92
   5  -2  14    3.20    2.18
   6  -2  14   11.49    3.39
   7  -2  14   15.68    4.12
   8  -2  14   18.23    4.18
   9  -2  14    8.82    4.22
  10  -2  14   15.68    4.44
  -8  -2  15   11.02   10.69
  -7  -2  15    1.39    2.69
  -6  -2  15   -0.20    2.52
  -5  -2  15    3.88    3.70
  -4  -2  15   10.89    3.37
  -3  -2  15    2.50    6.60
  -2  -2  15   -4.00    2.92
  -1  -2  15    9.67    6.22
   0  -2  15    2.10    3.02
   1  -2  15   -4.88    3.32
   2  -2  15   -0.10    3.34
   3  -2  15    6.30    4.22
   4  -2  15   14.67    5.29
   5  -2  15    0.50    4.52
   6  -2  15    3.80    3.90
   7  -2  15   -1.59    2.19
   8  -2  15    9.99    3.98
  -4  -2  16   -0.50    2.61
  -3  -2  16   -1.80    5.39
  -2  -2  16    4.58    3.98
  -1  -2  16    1.80    3.00
   0  -2  16   22.28    7.74
   1  -2  16    6.40    4.30
   2  -2  16   20.61    4.99
   3  -2  16    0.20    4.72
  -2  -1 -17   -0.50    5.03
  -1  -1 -17   -0.20    4.02
   0  -1 -17   -3.10    7.11
   1  -1 -17   11.09    6.99
   2  -1 -17    6.60    8.79
  -7  -1 -16    1.21    3.72
  -6  -1 -16   -0.79    3.99
  -5  -1 -16    9.80    5.32
  -4  -1 -16    2.79    3.31
  -3  -1 -16    5.90    3.69
  -2  -1 -16    7.18    3.81
  -1  -1 -16    3.39    3.09
   0  -1 -16   -0.20    4.43
   1  -1 -16    3.10    4.40
   2  -1 -16    5.52    4.23
   3  -1 -16   12.67    6.41
   4  -1 -16    1.21    4.11
   5  -1 -16   17.31    5.57
   6  -1 -16    0.10    5.47
   7  -1 -16    5.81    4.92
   8  -1 -16    3.80    4.21
 -10  -1 -15   16.00   21.20
  -9  -1 -15    6.30    5.82
  -8  -1 -15   10.30    4.62
  -7  -1 -15    3.31    3.42
  -6  -1 -15    3.39    3.97
  -5  -1 -15   20.79    5.93
  -4  -1 -15   16.81    4.84
  -3  -1 -15   19.89    4.01
  -2  -1 -15   12.82    2.51
  -1  -1 -15   42.12    4.28
   0  -1 -15   12.18    2.93
   1  -1 -15   37.58    2.94
   2  -1 -15    6.71    3.99
   3  -1 -15   26.52    5.05
   4  -1 -15   17.39    4.34
   5  -1 -15    7.29    3.62
   6  -1 -15    5.90    3.89
   7  -1 -15    4.49    4.71
   8  -1 -15    5.52    3.90
   9  -1 -15    4.28    3.68
  10  -1 -15    5.20    4.38
 -12  -1 -14    7.08    6.86
 -11  -1 -14   17.47    6.35
 -10  -1 -14   10.50    6.09
  -9  -1 -14   20.79   15.78
  -8  -1 -14   -1.80    2.79
  -7  -1 -14    5.20    4.01
  -6  -1 -14   10.30    9.63
  -5  -1 -14   13.40    3.81
  -4  -1 -14    8.70    4.13
  -3  -1 -14   24.80    4.88
  -2  -1 -14   15.92    2.07
  -1  -1 -14    1.49    1.68
   0  -1 -14    0.71    1.51
   1  -1 -14    4.71    1.82
   2  -1 -14   19.71    1.86
   3  -1 -14   17.89    4.57
   4  -1 -14   10.30    3.72
   5  -1 -14   15.52    3.39
   6  -1 -14    7.78    8.82
   7  -1 -14    2.69    7.87
   8  -1 -14   -2.40    5.30
   9  -1 -14   11.29    2.89
  10  -1 -14   -1.30    4.40
  11  -1 -14   19.10    6.29
  12  -1 -14    7.08    3.62
 -14  -1 -13    7.29    5.18
 -13  -1 -13   14.29   14.21
 -12  -1 -13    8.53    7.18
 -11  -1 -13   95.45   68.19
 -10  -1 -13   15.29    7.90
  -9  -1 -13   37.45    4.65
  -8  -1 -13    9.80    3.82
  -7  -1 -13   15.52    3.07
  -6  -1 -13   13.76    3.19
  -5  -1 -13    9.42    3.81
  -4  -1 -13   56.40    7.51
  -3  -1 -13   93.32   10.24
  -2  -1 -13   14.98    3.10
  -1  -1 -13    5.11    1.90
   0  -1 -13    4.88    1.28
   1  -1 -13    7.90    2.02
   2  -1 -13   14.06    1.88
   3  -1 -13   70.73    5.55
   4  -1 -13   61.31    4.70
   5  -1 -13    8.01    6.23
   6  -1 -13   57.15   32.81
   7  -1 -13   10.82    5.53
   8  -1 -13    8.88    2.68
   9  -1 -13   33.18    3.92
  10  -1 -13   10.82    6.91
  11  -1 -13   25.20    5.62
  12  -1 -13   17.22    4.57
  13  -1 -13   17.72    5.89
  14  -1 -13    1.10    3.30
 -16  -1 -12    7.29    6.37
 -15  -1 -12   38.44   10.42
 -14  -1 -12   -2.69    4.10
 -13  -1 -12    0.79    3.49
 -12  -1 -12    5.20    3.51
 -11  -1 -12   22.09   16.92
 -10  -1 -12   22.18    5.56
  -9  -1 -12    7.02    3.71
  -8  -1 -12   35.76    9.57
  -7  -1 -12   84.46    9.56
  -6  -1 -12   28.30    6.60
  -5  -1 -12   86.30    5.02
  -4  -1 -12   20.34    2.44
  -3  -1 -12  120.56    6.15
  -2  -1 -12   69.56    4.67
  -1  -1 -12   21.72    2.42
   0  -1 -12    0.90    1.31
   1  -1 -12   19.89    1.69
   2  -1 -12   75.34    3.12
   3  -1 -12  127.69    5.88
   4  -1 -12   21.62    2.60
   5  -1 -12   83.72    6.95
   6  -1 -12   32.15    4.76
   8  -1 -12   39.44    8.79
   9  -1 -12   -0.79    2.69
  10  -1 -12   18.58    3.36
  11  -1 -12   13.03    3.61
  12  -1 -12   13.91    3.73
  13  -1 -12    8.53    2.63
  14  -1 -12   -3.31    3.31
  15  -1 -12   23.81    4.39
 -16  -1 -11   20.34    5.86
 -15  -1 -11  103.02   37.15
 -13  -1 -11   43.16    4.34
 -12  -1 -11   45.29    4.58
 -11  -1 -11   11.63    3.14
 -10  -1 -11    1.99    3.89
  -9  -1 -11   84.82    7.37
  -8  -1 -11   34.34    4.34
  -7  -1 -11   -0.10    2.12
  -6  -1 -11   16.56    1.87
  -5  -1 -11  144.72    6.50
  -4  -1 -11   35.52    3.22
  -3  -1 -11   41.86    2.59
  -2  -1 -11    8.29    1.73
  -1  -1 -11   72.76    3.58
   0  -1 -11   97.02    3.74
   1  -1 -11   75.34    3.12
   2  -1 -11   10.30    1.03
   3  -1 -11   34.34    5.27
   4  -1 -11   43.82    3.57
   5  -1 -11  145.20    9.40
   6  -1 -11   20.52    3.26
   7  -1 -11    1.80    2.09
   8  -1 -11   38.56    5.59
   9  -1 -11   82.99    5.83
  10  -1 -11   11.63    5.18
  11  -1 -11   11.70    2.87
  12  -1 -11   71.57    5.92
  13  -1 -11   47.89    6.37
  14  -1 -11   16.08    5.53
  15  -1 -11   47.06    5.76
  16  -1 -11   24.80    6.37
  17  -1 -11    6.92    4.63
 -12  -1 -10    6.40    3.69
 -11  -1 -10   12.67    4.77
 -10  -1 -10   14.06   11.55
  -9  -1 -10  232.26    9.45
  -8  -1 -10   30.58    4.20
  -7  -1 -10    7.78    1.62
  -6  -1 -10   44.36    2.53
  -5  -1 -10   -2.19    1.18
  -4  -1 -10   12.67    1.71
  -3  -1 -10   43.30    2.50
  -2  -1 -10  110.67    5.26
  -1  -1 -10  124.32    5.57
   0  -1 -10    1.00    1.40
   1  -1 -10  132.94    5.07
   2  -1 -10  108.99    4.38
   3  -1 -10   38.44    3.72
   4  -1 -10    7.08    2.61
   6  -1 -10   43.56    9.64
   7  -1 -10   16.40    8.02
   8  -1 -10   35.28    3.80
   9  -1 -10  213.74   12.28
  10  -1 -10   15.76    3.81
  11  -1 -10   16.56    3.50
  12  -1 -10   10.82    3.62
  13  -1 -10   16.40    3.00
  14  -1 -10    5.90    3.01
  15  -1 -10   13.40    7.03
  16  -1 -10    6.30    4.32
  17  -1 -10   12.11    6.33
  18  -1 -10    6.81    4.28
 -10  -1  -9   25.50    2.32
  -9  -1  -9    4.80    1.88
  -8  -1  -9   76.04    3.66
  -7  -1  -9   22.75    1.91
  -6  -1  -9  178.49    6.68
  -5  -1  -9   22.18    2.17
  -4  -1  -9   19.54    1.94
  -3  -1  -9   10.82    1.91
  -2  -1  -9   48.44    2.92
  -1  -1  -9  143.28    6.22
   0  -1  -9  155.50    8.48
   1  -1  -9  143.76    4.56
   2  -1  -9   46.65    2.05
   3  -1  -9    7.08    1.49
   4  -1  -9   27.14    2.92
   5  -1  -9   20.61    3.63
   6  -1  -9  179.83    8.05
   7  -1  -9   21.53    2.32
   8  -1  -9   64.96    5.96
   9  -1  -9   25.20    8.13
  10  -1  -9   34.34    4.45
  11  -1  -9    5.62    2.42
  12  -1  -9   99.00    7.36
  13  -1  -9   64.16    6.25
  14  -1  -9    8.18    2.57
  15  -1  -9   13.10    3.40
  16  -1  -9   29.92    8.86
  17  -1  -9    8.29    4.32
  18  -1  -9   10.69    4.90
  19  -1  -9    9.18    4.79
 -11  -1  -8   64.64    6.27
 -10  -1  -8   25.50    6.87
  -9  -1  -8   42.38    4.30
  -8  -1  -8    5.90    1.90
  -7  -1  -8  201.36    9.08
  -6  -1  -8    2.10    1.31
  -5  -1  -8  251.22    9.83
  -4  -1  -8   14.52    1.60
  -3  -1  -8   18.92    1.48
  -2  -1  -8   36.24    2.05
  -1  -1  -8   79.74    3.39
   0  -1  -8   -0.90    1.60
   1  -1  -8   79.03    2.84
   2  -1  -8   43.16    1.97
   3  -1  -8   20.52    2.27
   4  -1  -8   13.91    1.87
   5  -1  -8  244.30   17.82
   6  -1  -8    8.82    1.90
   7  -1  -8  205.92    8.32
   8  -1  -8   11.97    2.63
   9  -1  -8   42.25    3.25
  10  -1  -8   28.09    2.97
  11  -1  -8   64.32    5.93
  12  -1  -8    8.53    2.69
  13  -1  -8   80.82    7.37
  14  -1  -8   34.93    6.26
  15  -1  -8   47.33    4.54
  16  -1  -8   27.88    4.01
  17  -1  -8   27.56    6.61
  18  -1  -8   14.21    5.43
  19  -1  -8    1.10    3.40
 -12  -1  -7   17.72    3.12
 -11  -1  -7   67.24    5.25
 -10  -1  -7    7.08    2.82
  -9  -1  -7  152.03  142.29
  -8  -1  -7   50.27    3.83
  -7  -1  -7   28.94    2.80
  -6  -1  -7  133.40    6.01
  -5  -1  -7  195.16    8.38
  -4  -1  -7   52.85    3.05
  -3  -1  -7  273.90    8.61
  -2  -1  -7   98.80    4.57
  -1  -1  -7  547.09   21.99
   0  -1  -7  228.92   66.27
   1  -1  -7  518.02   15.48
   2  -1  -7  100.60    3.61
   3  -1  -7  260.18   13.55
   4  -1  -7   55.06    3.41
   5  -1  -7  184.42   10.59
   6  -1  -7  131.33    7.79
   7  -1  -7   31.47    2.36
   8  -1  -7   55.06    3.56
   9  -1  -7   90.44    5.14
  10  -1  -7    4.28    2.48
  11  -1  -7   68.39    5.95
  12  -1  -7    9.18    3.39
  13  -1  -7   78.32    4.78
  14  -1  -7   13.76    3.56
  15  -1  -7   29.16    8.86
  16  -1  -7    5.62    2.70
  17  -1  -7   20.70    3.37
  18  -1  -7    4.58    3.30
  19  -1  -7   17.22    3.90
  20  -1  -7    0.20    4.12
 -13  -1  -6    5.20    2.51
 -12  -1  -6   12.39    2.39
 -11  -1  -6    1.99    2.00
 -10  -1  -6  114.70  123.81
  -9  -1  -6   83.91    5.86
  -8  -1  -6   16.89    2.22
  -7  -1  -6   14.67    1.91
  -6  -1  -6   27.25    2.92
  -5  -1  -6  114.92    5.36
  -4  -1  -6  171.09    6.80
  -3  -1  -6  443.52   14.32
  -2  -1  -6   10.63    1.70
  -1  -1  -6  113.85    4.05
   0  -1  -6   -0.30    1.71
   1  -1  -6  113.00    4.46
   2  -1  -6   16.81    1.64
   3  -1  -6  419.43   14.34
   4  -1  -6  147.38    6.07
   5  -1  -6  100.00    4.40
   6  -1  -6   25.50    5.25
   7  -1  -6   10.18    1.60
   8  -1  -6   10.63    1.89
   9  -1  -6   98.60    5.96
  10  -1  -6   56.25    4.05
  11  -1  -6    2.50    3.19
  12  -1  -6    7.02    5.51
  13  -1  -6   15.21    3.20
  14  -1  -6   19.01    2.62
  15  -1  -6    9.61    3.91
  16  -1  -6   21.81    0.93
  17  -1  -6   15.76    1.27
  18  -1  -6   32.95   11.82
  19  -1  -6   12.82    4.22
  20  -1  -6    6.71    4.61
 -14  -1  -5   -1.30    3.99
 -13  -1  -5  155.00    9.71
 -12  -1  -5   26.21    3.07
 -11  -1  -5   11.22    8.58
 -10  -1  -5   -1.39    1.49
  -9  -1  -5   86.86    5.22
  -8  -1  -5   36.84    4.49
  -7  -1  -5  435.56   21.70
  -6  -1  -5   57.46    3.18
  -5  -1  -5    5.52    1.32
  -4  -1  -5   32.15    1.81
  -3  -1  -5   82.26    3.45
  -2  -1  -5   67.08    2.46
  -1  -1  -5  157.25    6.02
   0  -1  -5   24.01    1.76
   1  -1  -5  146.41    7.50
   2  -1  -5   64.16    3.36
   3  -1  -5   79.57    3.39
   4  -1  -5   29.59    2.28
   6  -1  -5   58.06    3.51
   7  -1  -5  395.61   20.69
   8  -1  -5   31.70    2.36
   9  -1  -5   81.54    5.60
  10  -1  -5    8.82    2.20
  11  -1  -5   13.18    2.61
  12  -1  -5   24.90    0.80
  13  -1  -5  161.80    6.61
  14  -1  -5    0.50    0.60
  15  -1  -5   38.07    2.10
  16  -1  -5   32.49    2.05
  17  -1  -5    2.31    1.09
  18  -1  -5    8.41    1.22
  19  -1  -5    5.20    3.51
  20  -1  -5    9.80    5.32
  21  -1  -5   32.72    7.44
 -14  -1  -4   10.82    2.63
 -13  -1  -4   19.01    2.70
 -12  -1  -4    5.81    2.51
 -11  -1  -4    1.69    1.79
 -10  -1  -4    2.40    1.30
  -9  -1  -4  354.19   19.20
  -8  -1  -4  119.03    6.55
  -7  -1  -4  176.62    7.97
  -6  -1  -4  213.16   10.22
  -5  -1  -4  518.02   24.58
  -4  -1  -4  102.82    5.88
  -3  -1  -4  256.96   11.22
  -2  -1  -4  161.29    5.59
  -1  -1  -4  125.89    3.81
   0  -1  -4    0.30    0.90
   1  -1  -4  130.19    5.70
   2  -1  -4  150.06    5.88
   3  -1  -4  242.74   10.91
   4  -1  -4   91.58    5.55
   5  -1  -4  504.00   18.86
   6  -1  -4  206.50    9.20
   7  -1  -4  161.80    9.67
   8  -1  -4  113.21    4.89
   9  -1  -4  336.36    9.54
  10  -1  -4    4.41    0.59
  11  -1  -4    3.88    0.51
  12  -1  -4    2.99    1.38
  13  -1  -4   52.56    5.22
  14  -1  -4   16.97    0.99
  15  -1  -4   44.36    2.26
  16  -1  -4   21.16    1.47
  17  -1  -4    7.02    1.01
  18  -1  -4   20.16    2.07
  19  -1  -4    3.61    1.29
  20  -1  -4   10.63    5.48
  21  -1  -4    2.19    5.00
 -14  -1  -3   11.29    2.69
 -13  -1  -3   10.63    1.83
 -12  -1  -3   38.81    3.61
 -11  -1  -3  102.01    6.67
 -10  -1  -3   90.06    7.02
  -9  -1  -3   65.77    3.73
  -8  -1  -3   90.25    4.94
  -7  -1  -3  130.42    5.94
  -6  -1  -3  312.23   12.37
  -5  -1  -3  665.64   32.51
  -4  -1  -3  709.16   34.09
  -3  -1  -3  863.77   41.15
  -2  -1  -3   40.96    2.05
  -1  -1  -3   77.26    2.81
   0  -1  -3  155.25    5.48
   1  -1  -3   73.96    3.27
   2  -1  -3   40.83    2.30
   3  -1  -3  784.56   50.42
   4  -1  -3  619.01   37.82
   5  -1  -3  648.72   27.51
   6  -1  -3  293.78    8.23
   7  -1  -3  119.90    3.94
   8  -1  -3   85.56    2.59
   9  -1  -3   66.91    2.45
  10  -1  -3   96.63    2.95
  11  -1  -3   82.63    2.91
  12  -1  -3   43.43    1.85
  13  -1  -3   14.29    1.44
  14  -1  -3   12.82    1.22
  15  -1  -3   85.38    3.14
  16  -1  -3   24.80    1.49
  17  -1  -3   20.70    2.28
  18  -1  -3   12.82    3.79
  19  -1  -3   47.75    3.04
  20  -1  -3   27.04    3.02
  21  -1  -3   15.60   13.51
  22  -1  -3    7.29    6.21
 -15  -1  -2   36.84    6.19
 -14  -1  -2    7.18    2.79
 -13  -1  -2    6.92    2.00
 -12  -1  -2    4.80    1.88
 -11  -1  -2  177.16   10.65
 -10  -1  -2   19.10    1.92
  -9  -1  -2   96.43    4.91
  -8  -1  -2  176.36    8.50
  -7  -1  -2  211.12   10.75
  -6  -1  -2   58.83    2.76
  -5  -1  -2   42.25    2.47
  -4  -1  -2  183.06    8.93
  -3  -1  -2  679.12   31.27
  -2  -1  -2  665.12   30.95
  -1  -1  -2 1149.21   57.63
   0  -1  -2    0.90    0.30
   1  -1  -2 1051.70   50.59
   2  -1  -2  596.82   27.85
   3  -1  -2  666.16   40.26
   4  -1  -2  167.44    5.69
   5  -1  -2   41.34    1.54
   6  -1  -2   60.53    2.18
   7  -1  -2  210.54    6.09
   8  -1  -2  168.48    5.19
   9  -1  -2   87.05    2.99
  10  -1  -2   13.40    1.10
  11  -1  -2  175.56    5.83
  12  -1  -2    2.59    0.90
  13  -1  -2    5.81    0.72
  14  -1  -2    5.20    0.68
  15  -1  -2   46.79    2.05
  16  -1  -2   11.70    1.03
  17  -1  -2   11.42    1.28
  18  -1  -2   66.42    3.75
  19  -1  -2    4.00    1.80
  20  -1  -2    9.99    2.28
  21  -1  -2   28.41    2.98
  22  -1  -2   -0.30    6.93
 -15  -1  -1   10.11    1.97
 -14  -1  -1   21.81    3.08
 -13  -1  -1    6.81    2.19
 -12  -1  -1   28.30    2.87
 -11  -1  -1  113.00    8.29
 -10  -1  -1  416.16   20.40
  -9  -1  -1  376.36   15.91
  -8  -1  -1  167.70    9.06
  -7  -1  -1  211.70    9.60
  -6  -1  -1  135.26    5.12
  -5  -1  -1 1147.18   64.35
  -4  -1  -1 4873.44  255.50
  -2  -1  -1   30.25    1.65
  -1  -1  -1  388.88   13.80
   0  -1  -1   29.48    1.41
   2  -1  -1   30.14    1.21
   5  -1  -1 1084.38   48.74
   6  -1  -1  135.49    4.19
   7  -1  -1  197.96    6.47
   8  -1  -1  153.51    5.70
   9  -1  -1  359.48   12.13
  10  -1  -1  421.48   11.50
  11  -1  -1  111.09    4.01
  12  -1  -1   39.06    1.75
  13  -1  -1    5.81    1.01
  14  -1  -1   24.70    1.59
  15  -1  -1   13.76    1.71
  16  -1  -1   53.58    2.34
  17  -1  -1   53.44    2.63
  18  -1  -1    3.69    1.00
  19  -1  -1    1.90    2.29
  20  -1  -1   26.32    3.08
  21  -1  -1    3.80    1.72
  22  -1  -1    0.90    1.50
 -15  -1   0  178.76   11.77
 -14  -1   0    6.71    2.12
 -13  -1   0    7.29    1.78
 -12  -1   0    0.00    1.00
 -11  -1   0    1.69    1.90
 -10  -1   0    4.88    1.99
  -9  -1   0   85.56    4.26
  -8  -1   0    7.02    1.59
  -7  -1   0    3.20    1.29
  -6  -1   0   35.88    2.52
  -4  -1   0  704.90   32.92
  -3  -1   0 1262.38   57.56
  -2  -1   0   17.72    0.84
  -1  -1   0   96.24    3.92
   0  -1   0    0.00    1.00
   1  -1   0   87.98    3.94
   2  -1   0   15.92    0.80
   3  -1   0 1188.18   37.23
   4  -1   0  688.54   22.04
   5  -1   0 5004.15  196.66
   6  -1   0   31.14    1.45
   7  -1   0    2.89    0.61
   8  -1   0    5.20    1.00
   9  -1   0   88.92    4.53
  10  -1   0    3.61    0.99
  11  -1   0    1.21    0.90
  12  -1   0    0.71    0.71
  13  -1   0    9.42    1.78
  14  -1   0    6.20    1.29
  15  -1   0  196.00    7.56
  16  -1   0   13.40    1.39
  17  -1   0   32.72    2.06
  18  -1   0  109.62    5.03
  19  -1   0   70.06    3.85
  20  -1   0    6.20    1.89
  21  -1   0    9.18    2.12
  22  -1   0    0.20    2.72
 -15  -1   1   11.63    1.91
 -14  -1   1   21.44    2.96
 -13  -1   1    8.82    1.49
 -12  -1   1   40.58    3.31
 -11  -1   1  117.51    6.50
 -10  -1   1  428.08   24.83
  -9  -1   1  381.81   15.24
  -8  -1   1  154.75    6.72
  -7  -1   1  210.54    9.29
  -6  -1   1  147.38    6.56
  -5  -1   1 1147.85   54.89
  -3  -1   1 5069.44  269.14
  -2  -1   1   28.94    1.18
  -1  -1   1  387.70   11.42
   0  -1   1   25.70    0.91
   1  -1   1  385.73   12.96
   2  -1   1   30.25    1.76
   3  -1   1 4897.20  184.75
   4  -1   1 4681.30  216.21
   5  -1   1 1102.24   35.86
   6  -1   1  132.71    3.92
   7  -1   1  200.51    6.23
   8  -1   1  162.31    4.59
   9  -1   1  370.56   18.09
  10  -1   1  411.28   19.87
  11  -1   1  109.20    3.55
  12  -1   1   39.44    2.26
  13  -1   1    5.38    1.21
  14  -1   1   24.90    1.60
  15  -1   1   12.89    1.51
  16  -1   1   46.92    2.47
  17  -1   1   53.44    2.49
  18  -1   1    2.50    1.61
  19  -1   1    3.61    1.79
  20  -1   1   17.81    2.28
  21  -1   1    6.50    1.89
  22  -1   1    3.50    1.98
 -15  -1   2   34.46    4.70
 -14  -1   2   11.42    2.43
 -13  -1   2    6.30    2.21
 -12  -1   2    1.80    1.90
 -11  -1   2  176.09    8.76
 -10  -1   2   12.53    2.12
  -9  -1   2   80.46    4.13
  -8  -1   2  177.42    8.79
  -7  -1   2  206.50    8.33
  -6  -1   2   64.16    3.52
  -5  -1   2   45.83    2.44
  -4  -1   2  187.69    6.58
  -3  -1   2  691.69   23.14
  -2  -1   2  635.04   15.62
  -1  -1   2 1106.23   27.27
   0  -1   2    1.59    0.60
   1  -1   2 1139.74   39.16
   2  -1   2  649.74   27.02
   3  -1   2  625.00   32.50
   4  -1   2  183.60    6.23
   5  -1   2   40.58    1.53
   6  -1   2   63.04    2.06
   7  -1   2  201.64    7.38
   8  -1   2  170.56    4.96
   9  -1   2   86.49    3.16
  10  -1   2   14.82    1.23
  11  -1   2  174.24    6.07
  12  -1   2    2.79    0.90
  13  -1   2    8.58    1.17
  14  -1   2    9.00    1.08
  15  -1   2   41.34    2.70
  16  -1   2   11.49    1.83
  17  -1   2   13.40    1.90
  18  -1   2   69.89    3.85
  19  -1   2    4.28    1.99
  20  -1   2    9.61    2.42
  21  -1   2   27.25    2.51
  22  -1   2    0.10    2.43
 -14  -1   3   10.30    2.38
 -13  -1   3   10.63    3.13
 -12  -1   3   46.51    3.55
 -11  -1   3   80.10    5.37
 -10  -1   3  104.04    5.71
  -9  -1   3   63.52    2.87
  -8  -1   3   81.18    3.96
  -7  -1   3  122.54    5.53
  -6  -1   3  317.91    9.27
  -5  -1   3  681.73   18.28
  -4  -1   3  697.49   20.07
  -3  -1   3  823.69   22.39
  -2  -1   3   41.09    1.41
  -1  -1   3   79.39    2.49
   0  -1   3  164.35    5.64
   1  -1   3   76.04    2.62
   2  -1   3   43.43    1.71
   3  -1   3  776.18   36.22
   4  -1   3  654.34   20.46
   5  -1   3  644.65   20.82
   6  -1   3  297.56   12.07
   7  -1   3  122.99    4.21
   8  -1   3   90.63    3.62
   9  -1   3   60.53    2.33
  10  -1   3   96.43    4.12
  11  -1   3   85.56    4.07
  12  -1   3   45.56    3.11
  13  -1   3   13.91    1.12
  14  -1   3   12.82    1.29
  15  -1   3   85.01    3.50
  16  -1   3   19.54    1.77
  17  -1   3   17.72    1.77
  18  -1   3   14.59    2.37
  19  -1   3   39.06    3.88
  20  -1   3   28.09    3.07
  21  -1   3   11.83    4.13
  22  -1   3   18.32    8.47
 -14  -1   4    9.30    2.62
 -13  -1   4   22.00    3.38
 -12  -1   4   -1.39    2.10
 -11  -1   4    1.69    1.79
 -10  -1   4    2.40    1.30
  -9  -1   4  354.95   14.32
  -8  -1   4  125.22    4.25
  -7  -1   4  169.52    5.73
  -6  -1   4  204.78    6.01
  -5  -1   4  508.05   15.33
  -4  -1   4  100.60    3.21
  -3  -1   4  250.59    6.65
  -2  -1   4  151.78    4.44
  -1  -1   4  132.02    4.37
   0  -1   4   -0.40    0.50
   1  -1   4  132.48    4.14
   2  -1   4  155.00    4.98
   3  -1   4  244.92   12.21
   4  -1   4   98.01    4.16
   5  -1   4  478.73   16.63
   6  -1   4  196.00    6.72
   7  -1   4  157.75    5.28
   8  -1   4  123.21    4.00
   9  -1   4  329.79   12.71
  10  -1   4    0.30    0.90
  11  -1   4    3.88    0.99
  12  -1   4    5.02    1.88
  13  -1   4   23.23    1.74
  14  -1   4   17.47    1.92
  15  -1   4   43.56    2.38
  16  -1   4   19.98    2.68
  17  -1   4    9.30    1.83
  18  -1   4   15.60    1.98
  19  -1   4    2.40    2.01
  20  -1   4   10.89    2.51
  21  -1   4    1.99    2.09
 -13  -1   5  154.01   11.42
 -12  -1   5   22.75    2.96
 -11  -1   5   10.30    1.93
 -10  -1   5    4.08    1.21
  -9  -1   5   81.54    3.61
  -8  -1   5   33.64    2.09
  -7  -1   5  419.43   13.11
  -6  -1   5   63.84    2.88
  -5  -1   5    2.31    0.70
  -4  -1   5   29.05    1.19
  -3  -1   5   86.68    2.79
  -2  -1   5   67.73    2.14
  -1  -1   5  156.00    6.00
   0  -1   5   28.52    1.50
   1  -1   5  162.82    5.61
   2  -1   5   67.90    2.14
   3  -1   5   76.91    3.16
   4  -1   5   30.91    3.56
   5  -1   5    2.89    0.78
   6  -1   5   61.62    2.98
   7  -1   5  405.22   14.90
   8  -1   5   30.36    1.54
   9  -1   5   80.28    3.94
  10  -1   5   -0.10    1.11
  11  -1   5   10.11    1.21
  12  -1   5   23.33    1.55
  13  -1   5  166.93    5.94
  14  -1   5   -0.90    4.10
  15  -1   5   41.22    2.31
  16  -1   5   36.72    2.67
  17  -1   5    0.71    2.02
  18  -1   5   11.90    2.21
  19  -1   5    2.99    2.01
  20  -1   5   13.69    3.77
  21  -1   5   16.81    2.71
 -14  -1   6   17.22    3.07
 -13  -1   6    9.42    2.21
 -12  -1   6    7.51    1.48
 -11  -1   6    1.21    1.10
 -10  -1   6   48.86    2.52
  -9  -1   6   96.24    4.32
  -8  -1   6   16.81    1.72
  -7  -1   6    6.92    1.32
  -6  -1   6   23.43    1.16
  -5  -1   6  103.02    2.64
  -4  -1   6  158.00    4.02
  -3  -1   6  427.66   11.99
  -2  -1   6   17.31    2.33
  -1  -1   6  119.46    5.03
   0  -1   6    0.71    1.21
   1  -1   6  123.43    4.00
   2  -1   6   12.82    1.22
   3  -1   6  435.56   12.10
   4  -1   6  151.04    8.85
   5  -1   6  110.46    5.47
   6  -1   6   30.58    3.65
   7  -1   6   11.42    1.62
   8  -1   6   16.81    1.64
   9  -1   6   93.32    3.86
  10  -1   6   55.20    2.97
  11  -1   6    3.88    2.29
  12  -1   6    9.49    1.42
  13  -1   6   11.90    3.38
  14  -1   6   20.79    2.10
  15  -1   6   14.06    3.53
  16  -1   6   24.80    2.09
  17  -1   6   10.11    1.91
  18  -1   6   31.92    3.05
  19  -1   6    7.67    3.21
  20  -1   6    4.80    2.19
 -14  -1   7   13.62    3.10
 -13  -1   7   77.97    5.65
 -12  -1   7    9.00    1.80
 -11  -1   7   64.00    3.36
 -10  -1   7    4.80    1.62
  -9  -1   7   82.45    3.45
  -8  -1   7   50.27    2.41
  -7  -1   7   23.72    1.95
  -6  -1   7  130.42    4.11
  -5  -1   7  186.87    4.92
  -4  -1   7   48.86    1.82
  -3  -1   7  260.50    8.07
  -2  -1   7   98.80    3.38
  -1  -1   7  554.60   19.31
   0  -1   7  155.00    4.98
   1  -1   7  544.29   15.40
   2  -1   7   99.00    3.58
   3  -1   7  259.85    8.70
   4  -1   7   50.69    3.13
   5  -1   7  200.79    9.64
   6  -1   7  123.88    6.23
   7  -1   7   27.56    1.89
   8  -1   7   50.55    2.99
   9  -1   7   87.24    4.48
  10  -1   7    3.10    2.11
  11  -1   7   58.22    3.51
  12  -1   7    9.42    1.29
  13  -1   7   83.17    7.11
  14  -1   7   17.89    3.38
  15  -1   7    7.40    2.99
  16  -1   7    6.60    1.70
  17  -1   7   23.91    3.33
  18  -1   7   13.10    2.90
  19  -1   7   19.80    3.56
  20  -1   7   14.06    4.72
 -14  -1   8    8.58    2.23
 -13  -1   8   83.54    6.40
 -12  -1   8    8.29    2.59
 -11  -1   8   71.91    4.75
 -10  -1   8   24.40    1.88
  -9  -1   8   43.16    3.02
  -8  -1   8    8.70    1.71
  -7  -1   8  190.99    6.08
  -6  -1   8    4.88    1.02
  -5  -1   8  240.56    7.76
  -4  -1   8   13.76    1.19
  -3  -1   8   16.40    1.30
  -2  -1   8   38.69    2.11
  -1  -1   8   84.09    3.48
   0  -1   8    0.20    1.01
   1  -1   8   77.97    3.53
   2  -1   8   43.82    2.25
   3  -1   8   21.81    1.77
   4  -1   8   14.52    1.37
   5  -1   8  238.08   11.73
   6  -1   8    4.00    1.28
   7  -1   8  197.68   10.40
   8  -1   8    9.80    1.38
   9  -1   8   41.34    3.60
  10  -1   8   23.43    2.32
  11  -1   8   73.27    4.62
  12  -1   8    7.18    1.88
  13  -1   8   80.82    5.57
  14  -1   8   20.61    1.91
  15  -1   8   42.90    3.54
  16  -1   8   27.46    2.83
  17  -1   8   12.89    3.73
  18  -1   8   12.53    2.19
  19  -1   8    5.62    1.90
 -14  -1   9    2.31    3.92
 -13  -1   9   40.70    4.34
 -12  -1   9   98.41    6.55
 -11  -1   9    0.59    2.09
 -10  -1   9   21.34    3.05
  -9  -1   9    4.41    2.10
  -8  -1   9   65.61    3.56
  -7  -1   9   23.52    1.46
  -6  -1   9  157.50    5.77
  -5  -1   9   19.10    1.49
  -4  -1   9   23.23    1.54
  -3  -1   9    8.29    1.73
  -2  -1   9   47.47    2.34
  -1  -1   9  141.85    6.43
   0  -1   9  153.76    6.70
   1  -1   9  146.17    6.29
   2  -1   9   45.83    2.17
   3  -1   9   11.42    1.42
   4  -1   9   17.39    1.83
   5  -1   9   21.81    3.18
   6  -1   9  156.25   10.25
   7  -1   9   28.20    3.19
   8  -1   9   67.24    3.94
   9  -1   9    4.88    1.81
  10  -1   9   27.04    3.02
  11  -1   9    2.69    2.49
  12  -1   9   94.48    5.83
  13  -1   9   49.98    5.23
  14  -1   9    5.11    1.40
  15  -1   9    4.49    1.78
  16  -1   9   25.50    2.73
  17  -1   9    5.90    3.01
  18  -1   9    8.58    2.70
  19  -1   9    4.49    3.18
 -13  -1  10    8.29    3.23
 -12  -1  10    1.90    2.29
 -11  -1  10    6.40    2.38
 -10  -1  10    9.99    2.53
  -9  -1  10  216.38   12.36
  -8  -1  10   27.14    1.77
  -7  -1  10    9.67    1.12
  -6  -1  10   35.64    2.27
  -5  -1  10   -0.71    1.01
  -4  -1  10    7.51    1.59
  -3  -1  10   36.84    2.06
  -2  -1  10  111.30    4.85
  -1  -1  10  135.49    5.35
   0  -1  10    0.40    1.10
   1  -1  10  135.49    6.05
   2  -1  10  112.57    4.24
   3  -1  10   35.64    3.10
   4  -1  10    7.90    1.91
   5  -1  10    2.19    1.01
   6  -1  10   40.70    3.57
   7  -1  10    9.80    1.88
   8  -1  10   29.92    2.41
   9  -1  10  194.88   12.01
  10  -1  10   24.60    3.17
  11  -1  10   12.18    2.79
  12  -1  10    5.62    2.32
  13  -1  10   11.97    2.42
  14  -1  10    2.19    2.10
  15  -1  10   13.18    2.83
  16  -1  10   57.15   19.96
  17  -1  10   13.76    8.61
  18  -1  10    3.39    2.50
 -12  -1  11   47.75    4.84
 -11  -1  11   10.82    2.83
 -10  -1  11    2.19    2.19
  -9  -1  11   63.52    5.42
  -8  -1  11   31.58    2.02
  -7  -1  11    7.90    2.08
  -6  -1  11   23.62   20.41
  -5  -1  11  159.52    6.32
  -4  -1  11   26.32    1.85
  -3  -1  11   33.64    2.09
  -2  -1  11    9.49    1.48
  -1  -1  11   79.03    3.73
   0  -1  11   96.43    5.11
   1  -1  11   74.65    3.63
   2  -1  11    9.67    1.49
   3  -1  11   51.41    4.30
   4  -1  11   31.92    3.39
   5  -1  11  140.90   11.40
   6  -1  11   14.06    2.03
   7  -1  11    0.20    1.61
   8  -1  11   37.45    2.94
   9  -1  11   60.37    6.84
  10  -1  11    3.80    1.91
  11  -1  11   19.10    3.41
  12  -1  11   59.60    5.71
  13  -1  11   42.64    4.05
  14  -1  11    1.10    1.70
  15  -1  11   37.70    6.02
  16  -1  11   12.89    3.23
  17  -1  11    5.71    3.11
 -12  -1  12    9.99    6.07
 -11  -1  12    9.92    3.21
 -10  -1  12    7.08    2.50
  -8  -1  12   20.52    2.45
  -7  -1  12   79.57    5.53
  -6  -1  12   27.04    2.70
  -5  -1  12   79.57    5.89
  -4  -1  12   25.30    3.42
  -3  -1  12  119.25    8.30
  -2  -1  12   67.57    4.93
  -1  -1  12   18.92    3.04
   0  -1  12    0.20    1.61
   1  -1  12   24.50    5.05
   2  -1  12   68.72    6.63
   3  -1  12  121.00    7.48
   4  -1  12   19.89    2.68
   5  -1  12   79.92    6.44
   6  -1  12   21.90    2.90
   7  -1  12   73.27    5.14
   8  -1  12   20.43    2.17
   9  -1  12   -1.39    1.89
  10  -1  12   15.29    3.60
  11  -1  12   24.90    4.49
  12  -1  12    8.53    3.33
  13  -1  12    9.80    3.13
  14  -1  12    3.50    7.11
  15  -1  12   17.89    4.57
  -8  -1  13    5.38    2.27
  -7  -1  13   10.63    2.41
  -6  -1  13    5.90    1.90
  -5  -1  13    3.61    2.09
  -4  -1  13   60.22    3.41
  -3  -1  13   79.21    7.12
  -2  -1  13   17.64    3.61
  -1  -1  13    0.10    2.12
   0  -1  13    5.71    1.91
   1  -1  13    4.00    3.20
   2  -1  13   13.76    2.52
   3  -1  13   69.56    4.67
   4  -1  13   62.41    5.06
   5  -1  13    5.52    2.73
   6  -1  13    5.29    2.21
   7  -1  13    7.29    1.67
   8  -1  13    4.88    3.01
   9  -1  13   33.41    4.05
  10  -1  13    2.50    3.00
  11  -1  13   11.49    5.70
  12  -1  13    8.41    3.71
  13  -1  13   -1.59    3.10
  -8  -1  14    1.39    2.10
  -7  -1  14    1.80    2.20
  -6  -1  14    8.29    2.88
  -5  -1  14   21.72    6.90
  -4  -1  14    1.39    1.89
  -3  -1  14   21.34    3.51
  -2  -1  14   13.32    2.12
  -1  -1  14    2.69    2.00
   0  -1  14    1.39    2.10
   1  -1  14    0.50    3.31
   2  -1  14   20.34    2.53
   3  -1  14   32.72    4.46
   4  -1  14   -1.30    2.51
   5  -1  14    6.60    2.78
   6  -1  14    1.99    2.40
   7  -1  14   11.83    3.10
   8  -1  14    1.10    2.79
   9  -1  14    3.50    2.51
  10  -1  14    7.29    3.19
  11  -1  14    9.12    3.81
  12  -1  14    7.08    3.67
  -7  -1  15   16.97   15.00
  -6  -1  15    5.20    2.28
  -5  -1  15    5.62    3.51
  -4  -1  15   13.47    3.89
  -3  -1  15   18.84    2.86
  -2  -1  15    4.28    2.40
  -1  -1  15   26.11    4.19
   0  -1  15   10.82    2.50
   1  -1  15   33.29    4.27
   2  -1  15   15.29    3.52
   3  -1  15   26.21    3.38
   4  -1  15   17.72    3.28
   5  -1  15   13.76    3.12
   6  -1  15    1.30    3.31
   7  -1  15    6.10    3.11
   8  -1  15   -1.99    2.90
   9  -1  15    6.71    2.80
  10  -1  15    3.88    2.68
  -5  -1  16   -0.10    2.84
  -4  -1  16   -2.59    2.00
  -3  -1  16   13.62    4.28
  -2  -1  16    3.80    3.20
  -1  -1  16   13.69    5.62
   0  -1  16    5.11    3.39
   1  -1  16    5.02    2.60
   2  -1  16    0.40    3.09
   3  -1  16    7.51    4.60
   4  -1  16   11.97    3.53
   5  -1  16    2.19    2.99
   6  -1  16    7.29    4.81
   7  -1  16   10.18    7.27
  -2  -1  17    5.29    3.31
  -1  -1  17   -1.49    3.78
   0  -1  17    1.21    2.90
   1  -1  17    3.61    3.80
   2  -1  17    0.10    3.03
  -4   0 -17   11.22    3.28
  -3   0 -17   -5.20    4.01
  -2   0 -17    3.80    2.89
  -1   0 -17    5.29    3.08
   0   0 -17    9.30    3.78
   1   0 -17    4.88    4.51
   2   0 -17   -1.21    5.41
   3   0 -17   11.49    7.32
   4   0 -17    7.29    5.29
  -8   0 -16   15.37    7.60
  -7   0 -16   -1.30    3.69
  -6   0 -16   10.69    3.99
  -5   0 -16   -2.89    3.60
  -4   0 -16    4.08    3.60
  -3   0 -16    1.69    3.09
  -2   0 -16   16.73    3.03
  -1   0 -16    4.41    3.99
   0   0 -16   17.22    2.49
   1   0 -16    0.90    1.90
   2   0 -16   20.43    3.07
   3   0 -16    1.49    2.39
   4   0 -16    5.52    7.24
   5   0 -16    7.18    9.97
   6   0 -16   16.40    7.13
   7   0 -16    4.20    4.71
   8   0 -16   17.47    7.02
 -11   0 -15    8.41    6.73
 -10   0 -15   69.06   60.83
  -9   0 -15   -4.49    3.90
  -8   0 -15   21.81    5.42
  -7   0 -15   31.25   29.74
  -6   0 -15   29.70    5.01
  -5   0 -15    1.49    4.17
  -4   0 -15   28.41    6.29
  -3   0 -15    3.50    3.22
  -2   0 -15    2.59    2.00
  -1   0 -15    1.30    1.30
   0   0 -15    3.88    1.50
   1   0 -15    0.10    1.41
   2   0 -15    7.08    1.49
   3   0 -15   -0.50    1.70
   4   0 -15   35.05    2.37
   5   0 -15    2.19    1.18
   6   0 -15   38.94    6.36
   7   0 -15    2.31    5.62
   8   0 -15   21.62    6.51
   9   0 -15   19.54    8.13
  10   0 -15    0.50    6.02
  11   0 -15    5.29    5.47
 -13   0 -14   11.90    5.80
 -12   0 -14    9.49    4.87
 -11   0 -14   -6.50    3.82
 -10   0 -14    4.08    3.47
  -9   0 -14    0.00    1.00
  -8   0 -14   17.81    3.71
  -7   0 -14    0.40    3.39
  -6   0 -14   32.38    3.98
  -5   0 -14   -0.79    3.08
  -4   0 -14    5.11    2.71
  -3   0 -14   -1.69    1.90
  -2   0 -14    6.71    1.40
  -1   0 -14   -0.50    1.21
   0   0 -14  173.71    6.59
   1   0 -14    1.21    1.10
   2   0 -14    7.29    1.08
   3   0 -14    0.40    1.00
   4   0 -14    7.78    1.28
   5   0 -14   -0.40    1.00
   6   0 -14   42.77    2.88
   7   0 -14    2.79    1.50
   8   0 -14   23.72    6.72
   9   0 -14    9.18    6.00
  10   0 -14   18.92   11.57
  11   0 -14   -2.89    3.81
  12   0 -14   19.27    5.88
  13   0 -14   -1.39    4.58
 -14   0 -13   -2.79    4.28
 -13   0 -13   -3.39    4.67
 -12   0 -13   32.49    6.27
 -11   0 -13    2.99    3.91
 -10   0 -13   15.68    5.31
  -9   0 -13    3.88    3.19
  -8   0 -13   46.24    3.94
  -7   0 -13   -6.10    3.90
  -6   0 -13   62.41    6.95
  -5   0 -13    3.31    2.51
  -4   0 -13    5.90    1.80
  -3   0 -13   -0.40    1.30
  -2   0 -13  142.56    5.01
  -1   0 -13    1.59    1.89
   0   0 -13   -0.40    0.89
   1   0 -13   -0.79    0.69
   2   0 -13  146.41    4.84
   3   0 -13    1.00    0.80
   4   0 -13    4.88    1.11
   5   0 -13    1.49    1.10
   6   0 -13   51.12    3.15
   7   0 -13    1.59    1.39
   8   0 -13   46.65    5.05
   9   0 -13    1.59    0.91
  10   0 -13   13.03    3.97
  11   0 -13    0.90    5.61
  12   0 -13   51.70   17.54
  13   0 -13    6.10    4.40
  14   0 -13    8.12   15.05
  15   0 -13   -2.99    5.71
 -16   0 -12   24.60    4.17
 -15   0 -12    1.21    3.61
 -14   0 -12    1.90    3.39
 -13   0 -12    4.20    3.61
 -12   0 -12  192.10   13.31
 -11   0 -12   -0.79    3.28
 -10   0 -12   71.23    5.57
  -9   0 -12    5.20    3.78
  -8   0 -12  234.40   12.55
  -7   0 -12   -2.99    2.49
  -6   0 -12   64.96    3.87
  -5   0 -12    0.40    1.10
  -4   0 -12   11.02    1.39
  -3   0 -12    1.80    0.99
  -2   0 -12    3.50    1.01
  -1   0 -12    3.50    1.31
   0   0 -12  209.67    6.66
   1   0 -12    0.50    0.70
   2   0 -12    6.71    1.40
   3   0 -12   -0.59    0.69
   4   0 -12   11.09    1.13
   5   0 -12    3.50    2.58
   6   0 -12   67.40    4.43
   7   0 -12    9.12   10.99
   8   0 -12  229.83    8.79
   9   0 -12    1.49    0.90
  10   0 -12   79.92    3.58
  11   0 -12    1.10    1.09
  12   0 -12  203.92   15.42
  13   0 -12    1.99    4.40
  14   0 -12    1.59    3.78
  15   0 -12    6.50    5.61
  16   0 -12   20.34    4.06
 -17   0 -11    4.58    4.71
 -16   0 -11   16.89    8.22
 -15   0 -11    5.29    5.29
 -14   0 -11   11.63    4.02
 -13   0 -11   -9.61    3.22
 -12   0 -11   54.46    5.17
 -11   0 -11    1.00    3.10
 -10   0 -11   19.10    3.58
  -9   0 -11    2.69    3.61
  -8   0 -11   37.33    4.15
  -7   0 -11   -0.10    1.11
  -6   0 -11  168.74    5.72
  -5   0 -11    1.30    1.00
  -4   0 -11  110.25    4.20
  -3   0 -11    0.90    0.70
  -2   0 -11  187.42    6.57
  -1   0 -11    1.69    0.99
   0   0 -11    1.10    0.69
   1   0 -11   -0.79    0.61
   2   0 -11  185.50    6.27
   3   0 -11   -0.10    0.61
   4   0 -11  108.58    4.17
   5   0 -11    0.40    0.69
   6   0 -11  177.69    7.46
   7   0 -11    0.00    1.00
   8   0 -11   33.76    2.21
   9   0 -11    0.10    0.91
  10   0 -11   15.29    1.17
  11   0 -11    0.20    0.60
  12   0 -11   53.58    2.64
  13   0 -11    1.80    3.00
  14   0 -11    8.70    6.02
  15   0 -11   18.92   10.27
  16   0 -11   11.83    5.09
  17   0 -11   -2.69    6.79
 -14   0 -10   43.30    5.26
 -13   0 -10    2.59    3.28
 -12   0 -10   72.76    6.65
 -11   0 -10    1.49    2.39
 -10   0 -10  183.87   10.85
  -9   0 -10    0.10    1.72
  -8   0 -10  183.33    6.50
  -7   0 -10    1.39    0.80
  -6   0 -10   48.16    2.08
  -5   0 -10    2.59    0.90
  -4   0 -10  168.74    6.49
  -3   0 -10    0.30    0.70
  -2   0 -10  106.71    3.31
  -1   0 -10    1.30    0.71
   0   0 -10  118.59    4.14
   1   0 -10    2.31    1.61
   2   0 -10  102.82    3.65
   3   0 -10    0.59    1.19
   4   0 -10  181.17    5.38
   5   0 -10    0.59    0.60
   6   0 -10   56.40    3.45
   7   0 -10    0.50    0.50
   8   0 -10  177.16    7.19
   9   0 -10    0.40    0.50
  10   0 -10  191.82    9.14
  11   0 -10   -0.10    0.81
  12   0 -10   84.46    4.23
  13   0 -10    0.30    0.70
  14   0 -10   51.27    6.16
  15   0 -10    3.50    3.89
  16   0 -10  101.40   18.53
  17   0 -10   10.11    5.22
  18   0 -10    0.10    4.86
 -11   0  -9    5.81    5.40
 -10   0  -9   17.64    1.93
  -9   0  -9    2.89    1.70
  -8   0  -9  136.19    4.67
  -7   0  -9    0.30    1.51
  -6   0  -9  296.87    7.93
  -5   0  -9    1.10    0.69
  -4   0  -9   80.82    2.88
  -3   0  -9    1.00    0.90
  -2   0  -9   27.56    1.58
  -1   0  -9    0.40    0.69
   0   0  -9    0.90    0.49
   1   0  -9    0.59    0.60
   2   0  -9   27.35    1.26
   3   0  -9    0.10    0.51
   4   0  -9   82.63    2.91
   5   0  -9   -0.79    0.50
   6   0  -9  278.22    9.67
   7   0  -9   -0.10    0.51
   8   0  -9  153.51   13.88
   9   0  -9   -0.10    0.71
  10   0  -9   14.06    1.20
  11   0  -9    0.30    0.70
  12   0  -9  123.65    5.56
  13   0  -9    2.79    1.60
  14   0  -9    6.81    0.89
  15   0  -9    5.38    1.81
  16   0  -9   30.91    4.45
  17   0  -9   23.62   15.94
  18   0  -9   52.71    6.10
  19   0  -9   -2.10    6.50
 -11   0  -8   -2.89    2.01
 -10   0  -8   86.86    8.20
  -9   0  -8    1.21    1.80
  -8   0  -8   12.32    1.12
  -7   0  -8    0.30    0.61
  -6   0  -8  135.02    3.95
  -5   0  -8    0.30    0.70
  -4   0  -8  299.29    7.96
  -3   0  -8    0.30    0.61
  -2   0  -8  777.29   26.76
  -1   0  -8    0.50    0.70
   0   0  -8  771.73   24.45
   1   0  -8    1.49    0.59
   2   0  -8  785.12   19.61
   3   0  -8    0.90    0.49
   4   0  -8  285.95    7.10
   5   0  -8    1.49    0.59
   6   0  -8  134.79    6.50
   7   0  -8    0.71    0.91
   8   0  -8   11.63    0.89
   9   0  -8    0.59    0.69
  10   0  -8   83.54    5.48
  11   0  -8   -0.71    0.60
  12   0  -8   89.68    4.36
  13   0  -8    2.19    0.80
  14   0  -8   20.70    1.91
  15   0  -8   -0.50    1.01
  16   0  -8   80.82    3.96
  17   0  -8   -0.40    0.59
  18   0  -8   63.68    8.46
  19   0  -8    6.50    8.41
  20   0  -8   38.69    7.09
 -12   0  -7    3.39    2.21
 -11   0  -7   -1.80    2.20
 -10   0  -7   16.40    2.51
  -9   0  -7   -2.31    1.49
  -8   0  -7  376.36   13.19
  -7   0  -7   -0.79    0.69
  -6   0  -7  348.20   10.45
  -5   0  -7   -0.20    0.60
  -4   0  -7  641.10   19.75
  -3   0  -7   -0.20    0.40
  -2   0  -7    3.20    0.72
  -1   0  -7   -0.10    0.61
   0   0  -7   -0.50    0.70
   1   0  -7   -0.10    0.51
   2   0  -7    3.50    0.60
   3   0  -7    0.10    0.61
   4   0  -7  627.50   16.53
   5   0  -7   -0.71    0.60
   6   0  -7  331.97    9.84
   7   0  -7   -0.20    0.60
   8   0  -7  371.33   14.26
   9   0  -7   -1.49    0.59
  10   0  -7   16.56    1.30
  11   0  -7   -0.59    0.69
  12   0  -7    0.40    0.79
  13   0  -7    2.59    1.00
  14   0  -7   79.74    5.00
  15   0  -7    2.79    1.30
  16   0  -7   37.58    1.84
  17   0  -7    0.59    1.09
  18   0  -7   37.45    2.82
  19   0  -7   -0.59    5.37
  20   0  -7   46.79    6.57
 -13   0  -6    0.20    2.21
 -12   0  -6   22.18    3.30
 -11   0  -6   21.34    5.27
 -10   0  -6   39.06    5.75
  -9   0  -6   -0.71    1.92
  -8   0  -6   23.33    2.22
  -7   0  -6    2.19    0.89
  -6   0  -6   11.09    0.93
  -5   0  -6    1.39    0.80
  -4   0  -6  132.02    3.91
  -3   0  -6    0.59    0.60
  -2   0  -6  659.98   26.72
  -1   0  -6   -0.59    0.60
   0   0  -6  417.79   12.67
   1   0  -6   -0.10    0.40
   2   0  -6  613.55   15.85
   3   0  -6   -0.10    1.01
   4   0  -6  118.59    3.70
   5   0  -6   -0.59    0.40
   6   0  -6   12.18    0.77
   7   0  -6    0.30    0.51
   8   0  -6   26.21    1.43
   9   0  -6    2.69    0.98
  10   0  -6   30.03    1.75
  11   0  -6    1.00    0.80
  12   0  -6   33.76    8.37
  13   0  -6   -0.30    2.01
  14   0  -6   29.92    2.30
  15   0  -6    0.71    1.41
  16   0  -6   45.56    2.83
  17   0  -6    0.90    0.80
  18   0  -6   61.94    4.25
  19   0  -6   -1.10    0.80
  20   0  -6   16.48    7.31
  21   0  -6    7.78   15.96
 -14   0  -5   26.11    2.96
 -13   0  -5   -2.50    1.20
 -12   0  -5   28.41    3.41
 -11   0  -5    4.58    3.38
 -10   0  -5  125.44    8.29
  -9   0  -5   -0.50    1.70
  -8   0  -5  137.12    7.49
  -7   0  -5   -0.30    0.70
  -6   0  -5  249.64    7.58
  -5   0  -5    0.50    0.40
  -4   0  -5  633.03   16.10
  -3   0  -5    0.10    0.40
  -2   0  -5 1016.97   28.06
  -1   0  -5   -1.39    0.59
   0   0  -5   -1.49    1.00
   1   0  -5   -0.20    0.40
   2   0  -5  957.90   27.24
   3   0  -5    0.59    0.40
   4   0  -5  600.74   18.14
   5   0  -5    0.59    0.60
   6   0  -5  233.78    7.64
   7   0  -5    0.71    0.60
   8   0  -5  139.24    4.48
   9   0  -5   -0.40    0.69
  10   0  -5  132.02    4.83
  11   0  -5    1.69    0.81
  12   0  -5   22.09    1.69
  13   0  -5    5.20    4.61
  14   0  -5   22.75    1.72
  15   0  -5    0.00    1.00
  16   0  -5   13.76    4.60
  17   0  -5    0.59    3.19
  18   0  -5   67.73    3.62
  19   0  -5    0.30    1.00
  20   0  -5   18.06    2.04
  21   0  -5    1.49    5.88
 -15   0  -4   -3.20    4.19
 -14   0  -4  101.00    7.64
 -13   0  -4    0.10    1.41
 -12   0  -4  342.62   24.06
 -11   0  -4    1.49    1.49
 -10   0  -4  980.32   74.52
  -9   0  -4   -0.79    0.89
  -8   0  -4   33.87    2.68
  -6   0  -4   72.25    2.72
  -5   0  -4    1.10    0.61
  -4   0  -4  543.82   19.59
  -3   0  -4    0.59    0.49
  -2   0  -4  402.80   11.64
  -1   0  -4   -0.71    1.01
   0   0  -4 1380.87   52.77
   1   0  -4    0.40    0.30
   2   0  -4  379.47    8.96
   3   0  -4    0.00    1.00
   4   0  -4  495.95   14.25
   5   0  -4    0.10    0.51
   6   0  -4   65.77    2.27
   7   0  -4   -0.40    0.59
   8   0  -4   33.41    1.50
   9   0  -4    2.89    1.29
  10   0  -4  927.81   63.36
  11   0  -4    0.59    1.49
  12   0  -4  322.20   22.98
  13   0  -4    1.59   25.40
  14   0  -4   97.02    4.93
  15   0  -4   -0.10    0.61
  16   0  -4   14.06    1.27
  17   0  -4   -0.20    0.80
  18   0  -4   42.77    2.35
  19   0  -4    1.80    1.39
  20   0  -4   33.41    3.24
  21   0  -4    3.69    9.79
  22   0  -4   -4.88    5.30
 -15   0  -3    0.30    2.51
 -14   0  -3  158.51   14.60
 -13   0  -3   -2.59    2.00
 -12   0  -3   77.97    5.83
 -11   0  -3    1.39    2.29
 -10   0  -3   10.63    1.83
  -9   0  -3    0.79    3.08
  -8   0  -3   63.52    3.83
  -7   0  -3    2.69    1.71
  -6   0  -3  215.21    9.39
  -5   0  -3   -0.10    0.51
  -4   0  -3  461.39   15.04
  -3   0  -3    0.10    0.51
  -2   0  -3 3073.59  111.99
  -1   0  -3    0.79    0.39
   0   0  -3    0.40    0.40
   1   0  -3    1.30    0.30
   2   0  -3 2971.34   94.85
   3   0  -3    0.30    0.41
   4   0  -3  438.06   17.58
   5   0  -3    1.00    0.60
   6   0  -3  212.28    7.87
   7   0  -3   -1.99    1.18
   8   0  -3   54.76    3.26
   9   0  -3    3.80    1.48
  10   0  -3   17.89    2.12
  11   0  -3   -4.58    1.71
  12   0  -3   72.93    4.95
  13   0  -3    3.61    3.12
  14   0  -3  128.82    6.36
  15   0  -3    0.10    0.71
  16   0  -3   46.65    2.73
  17   0  -3   -0.90    1.01
  18   0  -3   38.69    2.11
  19   0  -3   -1.49    0.90
  20   0  -3   22.75    2.48
  21   0  -3   -0.59    1.69
  22   0  -3   27.56    3.15
 -15   0  -2   -0.59    2.48
 -14   0  -2  152.77    9.15
 -13   0  -2   -0.50    2.51
 -12   0  -2  174.77    8.73
 -11   0  -2   -3.10    1.30
 -10   0  -2   63.20    3.50
  -9   0  -2   -1.39    1.20
  -8   0  -2  365.19   14.14
  -6   0  -2  683.82   34.52
  -5   0  -2   -1.30    1.09
  -4   0  -2  577.92   22.12
  -3   0  -2    0.20    0.31
  -2   0  -2  539.63   20.44
  -1   0  -2    0.90    0.30
   1   0  -2    0.59    0.20
   2   0  -2  512.57   17.66
   3   0  -2    1.39    0.40
   4   0  -2  588.06   23.28
   5   0  -2   -0.30    1.10
   6   0  -2  683.30   25.09
   7   0  -2   -1.39    1.30
   8   0  -2  320.05   12.17
   9   0  -2   -0.50    1.51
  10   0  -2   76.74    6.13
  11   0  -2    0.50    1.01
  12   0  -2  167.44    6.99
  13   0  -2    0.40    0.69
  14   0  -2  158.00    6.79
  15   0  -2    3.80    2.18
  16   0  -2  158.00    5.03
  17   0  -2   -0.90    0.80
  18   0  -2    2.40    0.99
  19   0  -2   -0.59    1.00
  20   0  -2   29.92    2.41
  21   0  -2   -1.00    1.60
  22   0  -2    9.49    2.40
 -15   0  -1   -0.59    1.69
 -14   0  -1  171.35    9.95
 -13   0  -1    0.00    1.00
 -12   0  -1   95.65    7.63
 -11   0  -1   -1.21    1.41
 -10   0  -1  203.06   11.40
  -9   0  -1    0.40    0.79
  -8   0  -1   64.64    4.82
  -7   0  -1    1.90    1.30
  -6   0  -1 1115.56   44.76
  -5   0  -1    0.10    1.01
  -4   0  -1 1218.01   52.35
  -3   0  -1    0.10    0.81
  -2   0  -1 1125.60   50.32
   2   0  -1 1078.47   61.74
   3   0  -1    1.49    0.71
   4   0  -1 1217.31   56.52
   5   0  -1   -1.00    1.20
   6   0  -1 1053.65   39.60
   8   0  -1   51.12    3.58
   9   0  -1    4.80    1.88
  10   0  -1  193.77   15.03
  11   0  -1   -0.30    0.51
  12   0  -1   99.80    4.60
  13   0  -1    0.50    0.70
  14   0  -1  183.33    6.50
  15   0  -1    1.49    1.10
  16   0  -1    2.99    0.90
  17   0  -1   -0.71    0.91
  18   0  -1   27.46    1.99
  19   0  -1    0.00    1.00
  20   0  -1   15.52    1.81
  21   0  -1   -0.20    1.41
  22   0  -1  101.20    8.85
 -16   0   0   13.76    3.86
 -15   0   0   -1.00    2.30
 -14   0   0  160.02    9.61
 -13   0   0    3.80    2.42
 -12   0   0   30.25    2.75
 -11   0   0   -1.80    1.39
 -10   0   0  303.11   16.02
  -9   0   0    1.49    1.78
  -8   0   0   38.94    3.12
  -7   0   0    0.00    1.00
  -6   0   0  907.82   47.00
  -5   0   0   -0.50    0.91
  -4   0   0   26.21    1.95
  -3   0   0    0.59    0.60
  -2   0   0  398.80   25.16
   2   0   0  397.60   19.14
   3   0   0    0.00    1.00
   4   0   0   25.10    1.40
   5   0   0   -0.10    1.01
   6   0   0  898.80   42.57
   7   0   0   -1.49    1.20
   8   0   0   40.20    2.16
   9   0   0    0.30    0.61
  10   0   0  311.52   11.30
  11   0   0   -0.20    0.60
  12   0   0   36.97    2.19
  13   0   0    1.21    0.90
  14   0   0  180.90    6.72
  15   0   0    1.90    1.21
  16   0   0   11.83    2.48
  17   0   0    1.21    1.10
  18   0   0    3.39    1.51
  19   0   0    1.99    1.69
  20   0   0  196.00    8.68
  21   0   0    7.67    3.10
  22   0   0   21.53    3.34
 -16   0   1    1.00    3.70
 -15   0   1   -0.20    1.21
 -14   0   1  168.22   10.64
 -13   0   1    1.10    2.20
 -12   0   1   93.32    5.80
 -11   0   1    0.71    1.61
 -10   0   1  204.78    8.87
  -9   0   1    4.58    2.18
  -8   0   1   54.91    3.26
  -7   0   1    0.00    1.00
  -6   0   1 1087.68   57.39
  -5   0   1   -0.30    0.80
  -4   0   1 1212.43   59.89
  -3   0   1    1.21    0.59
  -2   0   1 1127.62   56.41
  -1   0   1    1.10    0.21
   2   0   1 1118.23   49.49
   3   0   1    0.71    0.30
   4   0   1 1266.65   44.84
   5   0   1   -0.20    0.50
   6   0   1 1090.32   47.55
   7   0   1   -0.50    0.50
   8   0   1   52.85    2.47
   9   0   1    0.10    0.81
  10   0   1  208.80    8.38
  11   0   1    2.40    0.71
  12   0   1  100.00    4.20
  13   0   1   -0.71    1.11
  14   0   1  175.83    6.63
  15   0   1    7.90    3.71
  16   0   1    3.88    1.30
  17   0   1    0.71    0.91
  18   0   1   28.20    2.44
  19   0   1    0.71    1.01
  20   0   1   12.32    2.04
  21   0   1    4.41    2.31
  22   0   1   88.92    6.04
 -15   0   2   -2.10    2.09
 -14   0   2  146.17    8.46
 -13   0   2   -0.71    6.42
 -12   0   2  166.15   12.89
 -11   0   2    1.39    1.49
 -10   0   2   76.04    4.71
  -9   0   2    1.21    1.61
  -8   0   2  350.81   16.48
  -7   0   2    0.79    1.09
  -6   0   2  691.69   37.35
  -5   0   2    7.18    3.70
  -4   0   2  582.26   31.37
  -3   0   2    0.00    1.00
  -2   0   2  507.60   13.52
  -1   0   2    1.30    0.21
   1   0   2   -0.20    0.31
   2   0   2  532.22   18.92
   3   0   2    0.20    0.50
   4   0   2  591.95   20.44
   5   0   2    0.20    0.31
   6   0   2  670.81   25.38
   7   0   2    0.30    0.41
   8   0   2  348.57   12.32
   9   0   2   -0.20    0.60
  10   0   2   72.08    2.89
  11   0   2    0.50    1.11
  12   0   2  168.48    7.53
  13   0   2    0.71    1.11
  14   0   2  155.00    6.47
  15   0   2    0.10    1.01
  16   0   2  139.00    5.66
  17   0   2    0.59    1.19
  18   0   2    7.51    1.81
  19   0   2    1.21    1.30
  20   0   2   22.75    2.19
  21   0   2    0.50    2.00
  22   0   2    9.12    2.11
 -15   0   3    2.31    3.10
 -14   0   3  129.50    8.42
 -13   0   3   -2.69    5.77
 -12   0   3   72.42    4.43
 -11   0   3   -0.71    1.61
 -10   0   3    7.67    1.27
  -9   0   3   -0.79    1.30
  -8   0   3   63.04    3.65
  -7   0   3   -1.10    0.80
  -6   0   3  213.16    9.64
  -5   0   3    0.71    1.81
  -4   0   3  424.77   16.49
  -3   0   3    0.20    0.50
  -2   0   3 2998.66   79.95
  -1   0   3    0.71    0.40
   0   0   3   -0.20    0.40
   1   0   3    0.71    0.40
   2   0   3 3088.02  201.16
   3   0   3    1.21    0.59
   4   0   3  451.99   15.31
   5   0   3    0.59    0.49
   6   0   3  199.09    7.05
   7   0   3   -0.20    0.70
   8   0   3   68.06    2.64
   9   0   3    0.50    0.70
  10   0   3   11.97    0.90
  11   0   3   -0.50    0.70
  12   0   3   75.17    3.99
  13   0   3    3.31    1.02
  14   0   3  132.48    5.52
  15   0   3    1.10    1.09
  16   0   3   43.82    2.65
  17   0   3    2.69    1.90
  18   0   3   29.48    2.71
  19   0   3   -1.10    1.20
  20   0   3   20.07    2.24
  21   0   3   -1.30    2.60
  22   0   3   17.64    5.80
 -15   0   4    3.39    2.50
 -14   0   4   86.49    5.95
 -13   0   4   -1.49    1.78
 -12   0   4  321.48   15.78
 -11   0   4   -1.30    2.90
 -10   0   4  899.40   34.19
  -9   0   4   -0.20    1.71
  -8   0   4   33.29    2.88
  -7   0   4    0.00    1.00
  -6   0   4   67.24    3.77
  -5   0   4   -0.71    1.11
  -4   0   4  509.86   14.00
  -3   0   4   -0.10    0.51
  -2   0   4  399.60   11.19
  -1   0   4    0.79    0.69
   0   0   4 1399.51   58.36
   1   0   4   -0.30    0.51
   2   0   4  409.25   20.63
   3   0   4    0.40    0.69
   4   0   4  488.85   15.92
   5   0   4   -0.79    0.61
   6   0   4   67.57    3.29
   8   0   4   33.76    2.32
   9   0   4    1.10    1.51
  10   0   4  969.70   35.50
  11   0   4   -1.39    0.90
  12   0   4  325.44   14.43
  13   0   4   -0.30    0.90
  14   0   4  101.20    4.63
  15   0   4    4.20    3.32
  16   0   4   15.37    1.49
  17   0   4    2.79    1.30
  18   0   4   50.13    3.68
  19   0   4   -0.71    1.71
  20   0   4   33.87    2.91
  21   0   4   -0.30    1.80
  22   0   4    7.08    5.00
 -14   0   5   19.62    2.84
 -13   0   5    2.19    1.89
 -12   0   5   23.52    3.10
 -11   0   5    0.50    1.31
 -10   0   5  141.37    6.18
  -9   0   5    0.90    1.50
  -8   0   5  128.60    6.35
  -7   0   5    1.69    1.59
  -6   0   5  242.11    7.16
  -5   0   5    0.59    0.49
  -4   0   5  581.29   14.47
  -3   0   5    0.40    0.40
  -2   0   5  975.94   29.37
  -1   0   5   -0.20    0.50
   0   0   5   -0.20    0.60
   1   0   5    0.00    1.00
   2   0   5 1082.41   32.24
   3   0   5   -1.80    0.91
   4   0   5  586.12   24.69
   5   0   5    0.50    0.81
   6   0   5  235.32    7.98
   7   0   5    0.10    1.11
   8   0   5  137.36    4.69
   9   0   5   -0.59    1.00
  10   0   5  131.79    4.59
  11   0   5   -0.40    1.59
  12   0   5   22.28    1.89
  13   0   5   -0.59    1.00
  14   0   5   33.41    2.89
  15   0   5   -0.50    1.11
  16   0   5    1.10    2.60
  17   0   5    2.19    1.60
  18   0   5   58.37    3.67
  19   0   5   -0.10    1.52
  20   0   5   19.27    3.42
  21   0   5   -0.59    1.49
 -14   0   6   31.47   13.24
 -13   0   6    7.62    9.60
 -12   0   6   21.53    3.25
 -11   0   6    3.80    2.18
 -10   0   6   31.92    3.50
  -9   0   6   -0.40    0.79
  -8   0   6   26.42    1.54
  -7   0   6    0.90    0.89
  -6   0   6    9.80    1.00
  -5   0   6    1.10    0.61
  -4   0   6  122.99    3.77
  -3   0   6    0.40    0.79
  -2   0   6  626.50   24.03
  -1   0   6    1.30    0.59
   0   0   6  404.81   17.30
   1   0   6    2.50    1.30
   2   0   6  678.08   21.35
   3   0   6   -0.30    0.90
   4   0   6  127.01    5.41
   5   0   6    1.30    3.40
   6   0   6   13.76    1.19
   7   0   6   -0.71    0.91
   8   0   6   27.98    1.59
   9   0   6   -0.10    0.81
  10   0   6   32.26    2.04
  11   0   6   -1.00    1.00
  12   0   6   22.18    1.79
  13   0   6    0.79    1.19
  14   0   6   24.90    2.00
  15   0   6    0.10    0.81
  16   0   6   51.41    3.87
  17   0   6    0.90    1.31
  18   0   6   48.44    4.18
  19   0   6    1.10    2.50
  20   0   6   10.37    2.70
  21   0   6    7.02    4.72
 -13   0   7   23.23   10.80
 -12   0   7    2.89    1.50
 -11   0   7    0.71    1.11
 -10   0   7   20.07    1.52
  -9   0   7   -0.50    1.01
  -8   0   7  346.33   14.14
  -7   0   7    1.30    0.80
  -6   0   7  315.06    8.52
  -5   0   7   -0.59    0.49
  -4   0   7  624.00   17.49
  -3   0   7    0.71    0.81
  -2   0   7    2.50    0.79
  -1   0   7    1.69    0.70
   0   0   7    0.30    0.70
   1   0   7   -0.20    0.70
   2   0   7    5.90    0.78
   3   0   7    2.59    1.19
   4   0   7  645.67   28.46
   5   0   7   -1.69    0.91
   6   0   7  341.88   14.79
   7   0   7    1.99    2.09
   8   0   7  366.34   14.16
   9   0   7   -0.40    0.59
  10   0   7   20.98    2.02
  11   0   7    0.40    1.00
  12   0   7    1.49    1.10
  13   0   7   -2.19    1.01
  14   0   7   74.82    4.15
  15   0   7    0.10    1.01
  16   0   7   31.92    2.15
  17   0   7    0.20    1.21
  18   0   7   34.34    2.58
  19   0   7   -1.69    2.00
  20   0   7   48.30    4.45
 -16   0   8   67.24    6.07
 -15   0   8    3.20    2.79
 -14   0   8   17.64    2.60
 -13   0   8   -0.90    2.39
 -12   0   8   92.93    5.01
 -11   0   8    1.10    1.30
 -10   0   8   80.64    3.77
  -9   0   8   -1.21    1.01
  -8   0   8   12.67    1.21
  -7   0   8    1.39    0.59
  -6   0   8  122.32    3.54
  -5   0   8    0.90    0.61
  -4   0   8  269.29    9.85
  -3   0   8    0.50    0.81
  -2   0   8  802.02   26.05
  -1   0   8    2.99    0.80
   0   0   8  798.63   27.69
   1   0   8    1.49    0.90
   2   0   8  805.42   26.68
   3   0   8    0.00    1.00
   4   0   8  272.91    9.91
   5   0   8    2.59    1.19
   6   0   8  129.05    6.36
   7   0   8    0.10    1.11
   8   0   8   10.89    1.39
   9   0   8    0.10    1.01
  10   0   8   77.44    3.87
  11   0   8    1.90    1.49
  12   0   8   95.45    4.49
  13   0   8   -0.79    1.19
  14   0   8   22.94    2.11
  15   0   8    0.10    1.01
  16   0   8   93.32    4.44
  17   0   8    2.31    1.31
  18   0   8   37.21    5.00
  19   0   8    2.31    2.31
  20   0   8   32.26    3.41
 -16   0   9   16.97    3.13
 -15   0   9    4.58    2.61
 -14   0   9   46.38   55.30
 -13   0   9    0.00    1.00
 -12   0   9  120.56    7.47
 -11   0   9   -0.20    2.41
 -10   0   9    8.82    1.49
  -9   0   9    0.71    1.11
  -8   0   9  135.26    6.28
  -7   0   9    0.79    0.69
  -6   0   9  274.90    9.28
  -5   0   9    1.21    0.90
  -4   0   9   82.99    3.83
  -3   0   9   -0.40    0.89
  -2   0   9   27.98    1.48
  -1   0   9    0.30    1.21
   0   0   9   -0.20    0.91
   1   0   9    0.59    0.89
   2   0   9   30.25    1.76
   3   0   9   -0.79    1.80
   4   0   9   79.74    4.64
   5   0   9    2.50    1.30
   6   0   9  269.94   12.49
   7   0   9    1.90    1.60
   8   0   9  143.52    8.63
   9   0   9    1.49    1.39
  10   0   9   13.99    1.87
  11   0   9   -1.21    1.10
  12   0   9  123.43    6.00
  13   0   9   -0.20    1.11
  14   0   9    6.30    1.20
  15   0   9    0.00    1.00
  16   0   9   28.73    2.47
  17   0   9   -1.00    1.90
  18   0   9   67.40    6.73
  19   0   9    7.29    6.32
 -15   0  10    1.00    3.10
 -14   0  10   36.12    3.25
 -13   0  10    9.30    9.09
 -12   0  10   67.24    5.41
 -11   0  10    0.00    1.00
 -10   0  10  176.09   11.41
  -9   0  10    0.20    1.21
  -8   0  10  174.77    7.93
  -7   0  10    1.90    0.91
  -6   0  10   53.73    2.35
  -5   0  10    1.39    2.10
  -4   0  10  176.09    8.23
  -3   0  10   -1.10    0.80
  -2   0  10  107.12    6.00
  -1   0  10    0.00    1.00
   0   0  10  117.72    5.21
   1   0  10    2.10    1.01
   2   0  10  105.27    3.90
   3   0  10   -1.69    0.99
   4   0  10  161.29    8.64
   5   0  10    2.69    2.79
   6   0  10   45.16    3.09
   7   0  10   -0.79    1.30
   8   0  10  179.29    9.64
   9   0  10   -0.40    1.30
  10   0  10  177.69   10.13
  11   0  10    1.21    2.11
  12   0  10   75.86    5.05
  13   0  10    3.39    1.40
  14   0  10   41.86    2.98
  15   0  10    1.10    1.91
  16   0  10   70.56    4.70
  17   0  10   -2.31    1.79
  18   0  10   -1.59    2.39
 -13   0  11    1.49    2.49
 -12   0  11   40.07    3.54
 -11   0  11   -1.00    1.40
 -10   0  11   10.50    3.82
  -9   0  11    1.90    1.41
  -8   0  11   38.07    4.07
  -7   0  11   13.47    5.51
  -6   0  11  155.75    5.74
  -5   0  11    0.79    1.39
  -4   0  11  108.16    4.99
  -3   0  11    0.79    0.80
  -2   0  11  177.42    8.52
  -1   0  11   -0.71    0.91
   0   0  11    0.50    1.11
   1   0  11    0.71    1.41
   2   0  11  198.25    8.45
   3   0  11   -0.50    0.81
   4   0  11  113.64    7.25
   5   0  11   -0.90    1.41
   6   0  11  164.61    9.75
   7   0  11    0.90    6.80
   8   0  11   26.83    2.38
   9   0  11    1.90    1.10
  10   0  11   12.60    1.99
  11   0  11    0.79    1.39
  12   0  11   53.29    4.23
  13   0  11   -1.90    2.01
  14   0  11    3.20    3.62
  15   0  11    2.19    2.49
  16   0  11    4.88    8.71
  17   0  11    2.40    3.10
  -8   0  12  209.67   12.74
  -7   0  12    3.50    1.08
  -6   0  12   64.48    4.98
  -5   0  12    2.79    1.40
  -4   0  12    7.62    1.49
  -3   0  12   -1.00    1.00
  -2   0  12    9.00    2.58
  -1   0  12   -1.39    1.60
   0   0  12  207.65   10.09
   1   0  12   -1.49    1.20
   2   0  12    5.29    1.52
   3   0  12   -0.50    2.10
   4   0  12    7.29    1.67
   5   0  12    1.00    1.50
   6   0  12   64.64    4.66
   7   0  12   -0.90    1.41
   8   0  12  232.87   11.29
   9   0  12    0.00    1.00
  10   0  12   68.39    5.13
  11   0  12    3.61    2.39
  12   0  12  194.32   11.15
  14   0  12    6.50    2.60
  15   0  12   -4.28    2.61
  16   0  12   10.89    3.30
  -8   0  13   38.94    2.75
  -7   0  13   -0.79    2.58
  -6   0  13   46.65    3.55
  -5   0  13   -1.39    1.30
  -4   0  13   -0.79    1.69
  -2   0  13  135.96    9.09
  -1   0  13    0.50    1.51
   0   0  13    1.10    2.31
   1   0  13   -1.39    1.39
   2   0  13  136.42    9.58
   3   0  13    1.10    1.51
   4   0  13    4.28    1.70
   5   0  13    0.20    1.61
   6   0  13   48.72    3.91
   7   0  13   -1.00    1.80
   8   0  13   50.55    5.26
   9   0  13    0.90    5.30
  10   0  13   14.36    1.89
  11   0  13    1.21    2.90
  12   0  13   18.66    2.76
  13   0  13   12.11    3.62
  14   0  13    5.81    5.01
  -7   0  14   -2.59    1.51
  -6   0  14   42.12    5.58
  -5   0  14   -0.20    1.71
  -4   0  14    5.81    2.02
  -3   0  14    0.30    2.01
  -2   0  14    1.30    1.60
  -1   0  14    3.88    1.50
   0   0  14  168.22   11.41
   1   0  14    8.82    3.92
   2   0  14    4.28    2.19
   3   0  14   -0.79    1.80
   4   0  14    5.90    2.19
   5   0  14    3.69    3.11
   6   0  14   30.91    3.78
   7   0  14    5.52    2.91
   8   0  14   13.62    2.58
   9   0  14   -0.20    2.31
  10   0  14    1.39    2.19
  11   0  14   -1.39    2.50
  12   0  14    4.20    4.80
  13   0  14    1.59    2.70
  -5   0  15    2.59    1.71
  -4   0  15   26.42    3.70
  -3   0  15   -1.10    1.70
  -2   0  15    3.80    2.69
  -1   0  15   13.99    6.28
   0   0  15    0.79    1.69
   1   0  15   -3.10    2.18
   2   0  15    4.41    2.39
   3   0  15   -0.59    1.69
   4   0  15   34.46    3.29
   5   0  15    1.59    2.09
   6   0  15   26.73    4.34
   7   0  15    4.88    3.40
   8   0  15   31.81    3.72
   9   0  15   -2.69    2.89
  10   0  15    7.02    2.60
  11   0  15   -0.10    2.33
  -3   0  16   18.49   14.02
  -2   0  16   10.82    3.29
  -1   0  16    2.99    2.28
   0   0  16   14.29    3.10
   1   0  16   -6.81    2.82
   2   0  16   11.63    3.89
   3   0  16    0.50    2.22
   4   0  16    1.21    2.71
   5   0  16    3.39    3.20
   6   0  16   14.21    3.09
   7   0  16    0.20    2.21
   8   0  16   -2.79    2.40
  -1   0  17    0.20    2.31
   0   0  17    1.59    2.39
   1   0  17    1.59    2.60
   2   0  17   17.47   25.92
   3   0  17   -2.69    2.69
   4   0  17    6.00    2.99
  -2   1 -17    3.31    4.70
  -1   1 -17   -1.49    1.68
   0   1 -17   -1.99    3.10
   1   1 -17    3.50    2.51
   2   1 -17    3.61    3.19
  -7   1 -16    4.41    4.41
  -6   1 -16   10.69    4.90
  -5   1 -16    2.31    2.31
  -4   1 -16    1.90    2.70
  -3   1 -16   13.69    4.66
  -2   1 -16    9.12    2.78
  -1   1 -16    1.10    2.79
   0   1 -16   -0.20    3.12
   1   1 -16   -0.59    2.59
   2   1 -16   -1.30    3.69
   3   1 -16   25.91    7.64
   4   1 -16    3.50    4.30
   5   1 -16    7.29    3.08
   6   1 -16   87.98   57.97
   7   1 -16   14.21    7.92
 -10   1 -15   22.18    7.07
  -9   1 -15    4.80    3.90
  -8   1 -15   -5.20    3.51
  -7   1 -15   10.63    6.72
  -6   1 -15   14.06    4.72
  -5   1 -15    5.11    4.02
  -4   1 -15   12.18    2.93
  -3   1 -15   21.34    3.33
  -2   1 -15   10.82    2.90
  -1   1 -15   39.44    3.52
   0   1 -15   10.18    3.19
   1   1 -15   37.45    3.55
   2   1 -15    2.69    2.49
   3   1 -15   21.81    2.05
   4   1 -15   10.50    1.68
   5   1 -15   10.89    2.11
   6   1 -15   13.40    3.51
   7   1 -15    1.21    3.61
   8   1 -15   -3.39    3.90
   9   1 -15    1.10    2.60
  10   1 -15    0.40    4.78
 -12   1 -14    7.90    4.72
 -11   1 -14   23.04    6.14
 -10   1 -14    8.41    4.52
  -9   1 -14   11.70    7.18
  -8   1 -14    2.99    3.29
  -7   1 -14    6.71    5.13
  -5   1 -14   10.18    4.02
  -4   1 -14    2.19    2.31
  -3   1 -14   23.91    2.54
  -2   1 -14   18.49    2.67
  -1   1 -14    5.90    2.38
   0   1 -14    0.30    1.80
   1   1 -14    6.71    1.81
   2   1 -14   18.66    1.90
   3   1 -14   18.49    2.32
   4   1 -14    3.10    1.20
   5   1 -14    9.92    1.32
   6   1 -14    2.99    1.70
   7   1 -14    5.81    3.08
   8   1 -14    3.61    1.41
   9   1 -14    5.62    3.22
  10   1 -14   10.18    5.17
  11   1 -14    7.51    2.52
  12   1 -14    2.79    4.11
 -14   1 -13   11.42    4.39
 -13   1 -13    6.20    4.58
 -12   1 -13   12.39    4.01
 -11   1 -13   18.23    4.87
 -10   1 -13    7.90    4.10
  -9   1 -13   38.81    4.86
  -8   1 -13   12.82    5.58
  -7   1 -13   12.32    4.07
  -6   1 -13    5.81    2.89
  -5   1 -13    8.41    2.78
  -4   1 -13   63.68    4.79
  -3   1 -13   71.23    3.88
  -2   1 -13    8.88    1.67
  -1   1 -13    1.10    1.01
   0   1 -13    7.02    1.01
   1   1 -13    1.10    1.01
   2   1 -13   11.70    1.30
   3   1 -13   82.08    4.35
   4   1 -13   64.32    3.37
   5   1 -13    4.08    1.01
   6   1 -13   11.02    1.73
   7   1 -13    5.62    1.28
   8   1 -13    9.00    1.92
   9   1 -13   34.81    2.48
  10   1 -13    6.30    2.01
  11   1 -13   11.63    3.61
  12   1 -13   22.00    6.28
  13   1 -13    2.69    3.90
  14   1 -13    5.11    8.41
 -15   1 -12   14.98    4.49
 -14   1 -12   -0.20    3.62
 -13   1 -12   12.32    4.21
 -12   1 -12   14.21    4.37
 -11   1 -12    9.30    3.29
 -10   1 -12   14.98    3.56
  -9   1 -12    0.90    2.81
  -8   1 -12   20.34    3.52
  -7   1 -12   85.01    7.19
  -6   1 -12   33.87    7.45
  -5   1 -12   92.74    5.39
  -4   1 -12   22.47    1.71
  -3   1 -12  127.24    5.64
  -2   1 -12   71.23    3.38
  -1   1 -12   18.92    1.57
   0   1 -12    1.90    0.80
   1   1 -12   17.47    1.50
   2   1 -12   70.06    4.18
   3   1 -12  135.72    5.13
   4   1 -12   23.52    1.94
   5   1 -12   81.36    3.79
   6   1 -12   25.60    2.02
   7   1 -12   77.44    4.05
   8   1 -12   18.84    1.74
   9   1 -12    2.79    1.60
  10   1 -12   12.60    1.70
  11   1 -12   18.40    2.66
  12   1 -12   10.82    3.88
  13   1 -12    3.69    3.61
  14   1 -12    6.60    4.42
  15   1 -12   22.18    3.58
 -17   1 -11    4.49    4.79
 -16   1 -11   31.47    7.74
 -15   1 -11   49.56    5.35
 -14   1 -11   17.64    4.70
 -13   1 -11   55.35    5.06
 -12   1 -11   61.62    5.81
 -11   1 -11   12.89    2.87
 -10   1 -11    4.20    2.09
  -9   1 -11   66.42    4.56
  -8   1 -11   46.24    5.03
  -7   1 -11    1.49    2.59
  -6   1 -11   22.75    2.29
  -5   1 -11  151.29    6.15
  -4   1 -11   27.25    1.67
  -3   1 -11   36.84    1.94
  -2   1 -11    9.80    1.31
  -1   1 -11   76.21    2.62
   0   1 -11   99.00    3.58
   1   1 -11   82.26    3.99
   2   1 -11    7.67    1.27
   3   1 -11   37.58    1.96
   4   1 -11   30.03    1.75
   5   1 -11  156.75    5.01
   6   1 -11   21.90    2.90
   7   1 -11    2.79    2.10
   8   1 -11   32.72    3.20
   9   1 -11   73.96    3.78
  10   1 -11    3.39    1.29
  11   1 -11   11.09    3.53
  12   1 -11   54.17    3.24
  13   1 -11   46.92    4.38
  14   1 -11    6.60    2.98
  15   1 -11   61.47    7.37
  16   1 -11   18.23    4.53
  17   1 -11   10.63    6.91
 -18   1 -10    4.28    4.80
 -17   1 -10    2.19    3.79
 -16   1 -10    1.49    3.59
 -15   1 -10   19.54    4.77
 -14   1 -10    3.61    3.19
 -13   1 -10   16.48    4.71
 -12   1 -10    5.11    2.31
 -11   1 -10   13.03    3.10
 -10   1 -10   11.29    3.02
  -9   1 -10  229.52   12.73
  -8   1 -10   31.25    1.68
  -7   1 -10    6.81    1.10
  -6   1 -10   39.69    2.02
  -5   1 -10    9.80    2.69
  -4   1 -10    7.67    1.11
  -3   1 -10   36.24    1.69
  -2   1 -10  111.30    4.85
  -1   1 -10  128.60    4.31
   0   1 -10    0.30    1.51
   1   1 -10  137.59    3.99
   2   1 -10  109.62    4.40
   3   1 -10   36.00    1.56
   4   1 -10    7.62    0.88
   5   1 -10    2.69    1.08
   6   1 -10   40.96    2.56
   7   1 -10    5.62    1.18
   8   1 -10   28.41    1.81
   9   1 -10  221.71   10.72
  10   1 -10   16.00    2.00
  11   1 -10   13.62    2.44
  12   1 -10    6.40    1.72
  13   1 -10   12.39    2.60
  14   1 -10    7.90    2.42
  15   1 -10    9.30    2.99
  16   1 -10   20.43    5.97
  17   1 -10   14.90    4.09
  18   1 -10   18.23    7.17
 -15   1  -9   11.29    4.10
 -14   1  -9    7.62    3.31
 -13   1  -9   48.44    5.01
 -12   1  -9   98.21    7.53
 -11   1  -9    0.50    2.00
 -10   1  -9   28.52    2.46
  -9   1  -9   10.37    1.09
  -8   1  -9   69.89    2.68
  -7   1  -9   24.40    1.78
  -6   1  -9  166.15    6.19
  -5   1  -9   20.79    1.19
  -4   1  -9   21.44    1.39
  -3   1  -9    8.18    0.92
  -2   1  -9   48.58    2.23
  -1   1  -9  147.87    4.38
   0   1  -9  147.87    4.62
   1   1  -9  148.60    3.90
   2   1  -9   46.51    2.32
   3   1  -9    7.62    1.10
   4   1  -9   22.66    1.52
   5   1  -9   21.62    1.49
   6   1  -9  166.41    5.68
   7   1  -9   23.62    1.36
   8   1  -9   73.10    3.42
   9   1  -9   13.91    2.61
  10   1  -9   29.70    1.85
  11   1  -9    8.53    2.28
  12   1  -9   94.48    5.05
  13   1  -9   50.98    3.43
  14   1  -9   17.22    2.90
  15   1  -9    8.58    2.23
  16   1  -9   21.53    4.83
  17   1  -9   16.32    5.58
  18   1  -9   16.08    5.61
 -12   1  -8   12.18    2.93
 -11   1  -8   76.39    3.15
 -10   1  -8   24.30    1.38
  -9   1  -8   48.16    2.36
  -8   1  -8    8.53    1.28
  -7   1  -8  203.92    6.57
  -6   1  -8    3.80    0.82
  -5   1  -8  244.92    7.82
  -4   1  -8   15.29    1.09
  -3   1  -8   20.34    1.17
  -2   1  -8   43.16    1.84
  -1   1  -8   80.82    2.52
   0   1  -8    0.30    1.00
   1   1  -8   79.03    2.67
   2   1  -8   42.12    1.69
   3   1  -8   19.10    1.40
   4   1  -8   14.90    1.24
   5   1  -8  257.92    8.35
   6   1  -8    4.80    1.01
   7   1  -8  205.35    8.02
   8   1  -8    8.29    1.50
   9   1  -8   41.86    2.85
  10   1  -8   28.09    3.71
  11   1  -8   72.59    3.75
  12   1  -8    8.82    2.73
  13   1  -8   79.39    4.45
  14   1  -8   20.16    2.33
  15   1  -8   52.13    4.19
  16   1  -8   23.14    2.98
  17   1  -8   21.72    4.57
  18   1  -8   10.89    6.47
  19   1  -8   88.55   63.24
 -12   1  -7    9.00    1.32
 -11   1  -7   71.06    3.37
 -10   1  -7    3.50    1.08
  -9   1  -7   85.38    3.51
  -8   1  -7   53.00    1.89
  -7   1  -7   23.62    1.46
  -6   1  -7  139.48    4.96
  -5   1  -7  196.56    6.45
  -4   1  -7   50.55    1.71
  -3   1  -7  266.67    7.19
  -2   1  -7   96.43    3.14
  -1   1  -7  533.15   20.32
   0   1  -7  169.26    4.68
   1   1  -7  531.30   13.37
   2   1  -7   96.04    3.33
   3   1  -7  255.68    7.36
   4   1  -7   51.41    2.01
   5   1  -7  193.21    6.67
   6   1  -7  125.66    4.93
   7   1  -7   29.05    1.83
   8   1  -7   49.98    2.83
   9   1  -7   85.01    6.82
  10   1  -7    4.58    1.11
  11   1  -7   65.12    4.52
  12   1  -7    6.92    1.53
  13   1  -7   73.44    3.94
  14   1  -7   12.18    1.81
  15   1  -7    9.80    1.82
  16   1  -7    9.12    1.99
  17   1  -7   20.61    3.09
  18   1  -7    0.40    3.29
  19   1  -7   18.40    4.63
  20   1  -7   59.14   43.53
 -13   1  -6    8.29    1.38
 -12   1  -6   11.02    1.20
 -11   1  -6   -0.30    0.80
 -10   1  -6   54.02    2.65
  -9   1  -6   96.83    4.92
  -8   1  -6   19.71    1.24
  -7   1  -6   12.18    0.98
  -6   1  -6   22.18    1.04
  -5   1  -6  105.68    3.50
  -4   1  -6  162.56    5.36
  -3   1  -6  425.60   11.14
  -2   1  -6   14.06    0.90
  -1   1  -6  119.90    3.50
   0   1  -6    0.79    0.89
   1   1  -6  119.90    3.07
   2   1  -6   12.67    1.21
   3   1  -6  426.01    9.91
   4   1  -6  163.33    6.13
   5   1  -6  108.16    3.54
   6   1  -6   23.91    1.17
   7   1  -6   11.83    1.10
   8   1  -6   16.48    1.46
   9   1  -6   91.39    5.35
  10   1  -6   44.36    3.06
  11   1  -6    2.10    1.19
  12   1  -6   11.97    1.52
  13   1  -6    9.42    1.29
  14   1  -6   18.23    2.31
  15   1  -6    3.39    1.58
  16   1  -6   26.11    2.56
  17   1  -6   12.18    2.51
  18   1  -6   28.30    3.62
  19   1  -6    4.00    3.72
  20   1  -6   12.11   31.74
 -14   1  -5   -3.50    2.69
 -13   1  -5  169.52    6.51
 -12   1  -5   26.32    2.87
 -11   1  -5    9.00    1.02
 -10   1  -5    0.50    0.50
  -9   1  -5   90.63    4.57
  -8   1  -5   30.58    1.55
  -7   1  -5  436.39   13.37
  -6   1  -5   64.16    2.40
  -5   1  -5    3.50    0.71
  -4   1  -5   31.25    1.45
  -3   1  -5   82.63    2.91
  -2   1  -5   71.23    2.70
  -1   1  -5  166.93    5.94
   0   1  -5   31.14    1.23
   1   1  -5  161.80    4.07
   2   1  -5   66.75    2.12
   3   1  -5   85.56    2.78
   4   1  -5   28.84    1.29
   5   1  -5    2.59    1.09
   6   1  -5   61.94    2.83
   7   1  -5  420.66   16.82
   8   1  -5   32.15    2.15
   9   1  -5   84.64    3.86
  10   1  -5    0.90    1.31
  11   1  -5   10.89    1.39
  12   1  -5   23.81    1.56
  13   1  -5  171.35    8.38
  14   1  -5   -0.40    1.20
  15   1  -5   34.69    2.36
  16   1  -5   33.64    3.25
  17   1  -5    0.59    1.59
  18   1  -5    9.99    2.09
  19   1  -5    2.50    2.40
  20   1  -5   -1.90    3.62
  21   1  -5   19.27    2.90
 -15   1  -4   36.48    3.87
 -14   1  -4    9.18    2.61
 -13   1  -4   24.11    3.14
 -12   1  -4    1.10    0.80
 -11   1  -4    2.31    0.61
 -10   1  -4    2.69    0.69
  -9   1  -4  352.31   13.14
  -8   1  -4  118.37    6.53
  -7   1  -4  169.00    8.58
  -6   1  -4  209.96    6.96
  -5   1  -4  513.02   16.76
  -4   1  -4   99.40    3.19
  -3   1  -4  252.49    6.36
  -2   1  -4  152.03    5.92
  -1   1  -4  127.01    5.18
   0   1  -4    0.90    0.70
   1   1  -4  124.10    3.34
   2   1  -4  148.11    4.38
   3   1  -4  255.68    6.72
   4   1  -4  100.20    2.60
   5   1  -4  503.10   17.50
   6   1  -4  204.20    5.72
   7   1  -4  173.71    5.80
   8   1  -4  118.81    4.80
   9   1  -4  333.43   15.34
  10   1  -4    2.79    1.20
  11   1  -4    4.88    1.41
  12   1  -4    7.29    2.32
  13   1  -4   24.21    3.35
  14   1  -4   10.11    2.29
  15   1  -4   54.91    7.85
  16   1  -4   17.47    3.01
  17   1  -4   14.36    3.11
  18   1  -4   22.75    4.29
  19   1  -4    3.61    3.31
  20   1  -4   12.67    5.20
  21   1  -4    5.90    3.11
 -15   1  -3   81.72    5.97
 -14   1  -3    3.39    1.91
 -13   1  -3   14.36    2.43
 -12   1  -3   43.96    2.39
 -11   1  -3   92.35    5.19
 -10   1  -3   95.84    4.31
  -9   1  -3   69.56    3.34
  -8   1  -3   89.68    4.92
  -7   1  -3  120.78    4.62
  -6   1  -3  319.34   11.44
  -5   1  -3  672.88   28.02
  -4   1  -3  694.85   21.62
  -3   1  -3  843.90   20.92
  -2   1  -3   44.89    2.01
  -1   1  -3   81.36    2.89
   0   1  -3  154.75    4.48
   1   1  -3   82.08    2.72
   2   1  -3   39.82    1.51
   3   1  -3  845.65   20.36
   4   1  -3  668.74   20.69
   5   1  -3  662.03   20.58
   6   1  -3  307.65    8.42
   7   1  -3  122.32    4.20
   8   1  -3   98.80   12.33
   9   1  -3   63.84    3.68
  10   1  -3   92.54    4.23
  11   1  -3   94.48    7.58
  12   1  -3   49.00    4.20
  13   1  -3    9.42    1.72
  14   1  -3   19.54    3.01
  15   1  -3   90.06    7.78
  16   1  -3   21.16    2.85
  17   1  -3   19.98    3.93
  18   1  -3    8.82    2.91
  19   1  -3   32.38    3.76
  20   1  -3   22.00    2.16
  21   1  -3    6.40    2.48
  22   1  -3   -1.39    1.70
 -16   1  -2   11.63    5.93
 -15   1  -2   32.04    4.30
 -14   1  -2    5.52    2.02
 -13   1  -2    5.20    2.28
 -12   1  -2    2.89    2.01
 -11   1  -2  192.38   10.26
 -10   1  -2   15.37    1.10
  -9   1  -2   85.19    4.25
  -8   1  -2  173.19    6.58
  -7   1  -2  212.28    7.87
  -6   1  -2   66.75    2.94
  -5   1  -2   45.56    2.16
  -4   1  -2  174.24    5.54
  -3   1  -2  682.25   18.28
  -2   1  -2  647.70   18.32
  -1   1  -2 1093.62   36.38
   0   1  -2    1.00    0.60
   1   1  -2 1110.22   32.65
   2   1  -2  625.50   16.51
   3   1  -2  649.23   20.38
   4   1  -2  181.98    5.13
   5   1  -2   39.94    2.28
   6   1  -2   59.29    2.77
   7   1  -2  209.67   11.00
   8   1  -2  175.03    7.14
   9   1  -2   86.49    5.02
  10   1  -2   13.32    1.83
  11   1  -2  189.61    9.64
  12   1  -2    3.39    2.91
  13   1  -2    6.71    2.38
  14   1  -2    7.18    1.98
  15   1  -2   31.47    3.48
  16   1  -2   11.22    3.48
  17   1  -2   16.32    3.31
  18   1  -2   61.47    4.86
  19   1  -2   -5.90    3.21
  20   1  -2    7.62    1.60
  21   1  -2   31.70    3.60
  22   1  -2    0.10    1.82
 -16   1  -1   38.44    3.72
 -15   1  -1   14.29    2.72
 -14   1  -1   21.34    2.31
 -13   1  -1   11.63    1.91
 -12   1  -1   32.26    2.84
 -11   1  -1  105.88    7.20
 -10   1  -1  443.52   16.01
  -9   1  -1  389.67   15.00
  -8   1  -1  168.74    6.49
  -7   1  -1  201.92    9.66
  -6   1  -1  136.66    5.14
  -5   1  -1 1111.56   42.01
  -2   1  -1   31.81    1.13
  -1   1  -1  388.88   13.41
   0   1  -1   27.88    0.84
   1   1  -1  384.16    9.41
   2   1  -1   30.14    0.99
   3   1  -1 5133.72  262.24
   4   1  -1 4770.67  205.83
   5   1  -1 1122.92   57.64
   6   1  -1  145.93    5.80
   7   1  -1  212.87   11.09
   8   1  -1  162.31    6.37
   9   1  -1  372.88   16.99
  10   1  -1  431.39   18.28
  11   1  -1  112.15   15.46
  12   1  -1   37.45    3.06
  13   1  -1    4.41    2.10
  14   1  -1   29.48    3.48
  15   1  -1   16.48    3.41
  16   1  -1   46.65    4.51
  17   1  -1   59.91    5.42
  18   1  -1    1.90    2.90
  19   1  -1    5.11    1.58
  20   1  -1   16.73    2.54
  21   1  -1    4.08    1.62
  22   1  -1    1.49    1.90
 -16   1   0   12.18    2.16
 -15   1   0  184.14    9.77
 -14   1   0    8.82    2.38
 -13   1   0    6.81    1.72
 -12   1   0    1.59    1.79
 -11   1   0    0.40    1.40
 -10   1   0    4.00    1.52
  -9   1   0   89.11    3.59
  -8   1   0    7.18    0.59
  -7   1   0    4.49    0.51
  -6   1   0   34.93    1.65
  -4   1   0  689.59   22.58
  -3   1   0 1215.22   41.83
  -2   1   0   16.08    0.72
  -1   1   0   99.40    2.39
   0   1   0    0.90    0.30
   1   1   0  101.81    2.62
   2   1   0   18.58    1.12
   3   1   0 1229.20   60.30
   4   1   0  684.87   29.83
   5   1   0 5425.80  250.44
   6   1   0   30.25    1.65
   7   1   0    1.90    1.60
   8   1   0    3.20    1.29
   9   1   0  101.20   11.47
  10   1   0    5.52    1.69
  11   1   0   19.62    9.13
  12   1   0    0.59    1.59
  13   1   0    6.71    2.38
  14   1   0    6.40    2.13
  15   1   0  187.42   15.06
  16   1   0   10.30    2.12
  17   1   0   30.36    4.85
  18   1   0  118.16    6.30
  19   1   0   75.00    5.20
  20   1   0    8.82    1.60
  21   1   0    5.71    1.48
  22   1   0    0.50    1.70
 -16   1   1   42.64    4.05
 -15   1   1   10.63    2.28
 -14   1   1   19.98    2.68
 -13   1   1    5.20    1.69
 -12   1   1   41.09    2.95
 -11   1   1  108.99    6.47
 -10   1   1  409.66   21.45
  -9   1   1  390.46   19.36
  -8   1   1  168.22    7.26
  -7   1   1  207.07    8.63
  -6   1   1  138.77    5.18
  -5   1   1 1106.23   38.58
  -2   1   1   29.27    1.08
  -1   1   1  370.95   12.33
   0   1   1   27.67    1.16
   1   1   1  394.02   17.86
   2   1   1   31.14    1.90
   4   1   1 4828.86  296.03
   5   1   1 1121.58   44.21
   6   1   1  130.87    8.69
   7   1   1  208.22   10.39
   8   1   1  152.52    6.18
   9   1   1  378.69   21.80
  10   1   1  410.87   16.62
  11   1   1  112.78    6.16
  12   1   1   34.69    2.83
  13   1   1    5.11    2.21
  14   1   1   33.64    5.34
  15   1   1   14.21    3.32
  16   1   1   43.56    5.41
  17   1   1   60.37    4.04
  18   1   1    1.59    1.18
  19   1   1    4.49    1.48
  20   1   1   21.53    2.13
  21   1   1    5.11    1.99
  22   1   1    3.39    2.50
 -16   1   2   10.69    2.68
 -15   1   2   33.64    3.36
 -14   1   2    1.39    1.70
 -13   1   2    4.00    1.80
 -12   1   2   -0.50    1.31
 -11   1   2  192.93   10.00
 -10   1   2   12.39    1.48
  -9   1   2   85.93    4.82
  -8   1   2  167.96    7.78
  -7   1   2  206.78    8.63
  -6   1   2   61.62    2.36
  -5   1   2   42.90    1.70
  -4   1   2  174.77    5.82
  -3   1   2  628.50   21.06
  -2   1   2  581.29   17.84
  -1   1   2 1067.98   36.60
   1   1   2 1130.98   57.84
   2   1   2  636.05   34.80
   3   1   2  679.12   32.31
   4   1   2  186.87   10.12
   5   1   2   43.16    3.15
   6   1   2   63.52    3.19
   7   1   2  204.49    8.29
   8   1   2  178.76   10.16
   9   1   2   84.64    4.23
  10   1   2   13.10    1.81
  11   1   2  194.32   11.15
  13   1   2    9.18    2.42
  14   1   2   10.69    3.79
  15   1   2   42.25    3.77
  16   1   2   10.82    1.32
  17   1   2   12.82    1.43
  18   1   2   65.45    4.69
  19   1   2   -1.49    1.39
  20   1   2   10.69    1.83
  21   1   2   36.12    4.09
  22   1   2    1.21    4.31
 -16   1   3   16.00    3.20
 -15   1   3   91.78    7.28
 -14   1   3   12.53    1.77
 -13   1   3   12.39    1.83
 -12   1   3   45.83    2.84
 -11   1   3   82.45    6.17
 -10   1   3   94.28    4.47
  -9   1   3   68.23    3.80
  -8   1   3   88.55    4.89
  -7   1   3  114.70    5.36
  -6   1   3  289.34   11.91
  -5   1   3  630.51   30.13
  -4   1   3  637.56   22.22
  -3   1   3  796.37   27.09
  -2   1   3   39.82    1.39
  -1   1   3   80.28    4.12
   2   1   3   38.81    1.99
   3   1   3  820.82   35.53
   4   1   3  685.39   35.08
   5   1   3  661.52   27.26
   6   1   3  295.15   13.06
   7   1   3  121.44    7.71
   8   1   3   91.39    5.35
   9   1   3   67.24    3.94
  10   1   3   98.80    5.17
  11   1   3   91.97    6.33
  12   1   3   35.76    3.35
  13   1   3   17.98    1.36
  14   1   3   12.60    1.28
  15   1   3   88.55    4.14
  16   1   3   22.56    1.90
  17   1   3   17.31    1.58
  18   1   3   11.49    1.83
  19   1   3   47.61    3.59
  20   1   3   20.98    2.56
  21   1   3    0.90    1.01
  22   1   3   -1.21    2.00
 -16   1   4   17.31    5.08
 -15   1   4   41.86    3.23
 -14   1   4   15.52    2.21
 -13   1   4   24.60    3.08
 -12   1   4    6.60    2.11
 -11   1   4    6.50    2.81
 -10   1   4    4.71    1.22
  -9   1   4  340.03   14.75
  -8   1   4  126.11    5.39
  -7   1   4  159.77    6.07
  -6   1   4  205.64    9.46
  -5   1   4  491.51   25.27
  -4   1   4   93.51    2.32
  -3   1   4  245.55    6.27
  -2   1   4  157.00    9.27
  -1   1   4  127.69    8.36
   0   1   4   -0.79    1.09
   3   1   4  250.59    9.81
   4   1   4   97.61    5.53
   5   1   4  474.37   17.86
   6   1   4  209.67    9.85
   7   1   4  169.52   11.46
   8   1   4  113.42    7.88
   9   1   4  328.70   14.14
  10   1   4    2.89    0.78
  11   1   4    4.58    1.11
  12   1   4    3.31    1.31
  13   1   4   24.70    1.99
  14   1   4   20.07    1.61
  15   1   4   50.84    2.85
  16   1   4   31.25    2.91
  17   1   4    7.40    1.41
  18   1   4   18.58    2.59
  19   1   4    4.28    1.28
  20   1   4   10.50    2.72
  21   1   4    5.20    3.28
 -15   1   5   34.46    3.87
 -14   1   5   -1.10    1.70
 -13   1   5  151.78   11.09
 -12   1   5   19.62    3.01
 -11   1   5    8.82    1.60
 -10   1   5   -0.40    1.20
  -9   1   5   88.74    4.14
  -8   1   5   32.38    2.39
  -7   1   5  392.44   20.21
  -6   1   5   57.76    3.04
  -5   1   5    5.11    0.99
  -4   1   5   28.73    1.07
  -3   1   5   81.54    3.07
  -2   1   5   69.22    2.16
  -1   1   5  160.28    5.57
   0   1   5   31.58    1.35
   1   1   5  163.07    8.94
   2   1   5   74.48    4.66
   3   1   5   85.75    6.48
   4   1   5   28.94    2.15
   5   1   5    3.80    0.70
   6   1   5   66.75    3.43
   7   1   5  413.31   17.48
   8   1   5   29.38    1.95
   9   1   5   88.92    4.72
  10   1   5    2.10    0.61
  11   1   5   10.82    1.12
  12   1   5   24.70    2.09
  13   1   5  171.61    8.65
  14   1   5   -1.00    1.00
  15   1   5   41.47    2.32
  16   1   5   40.07    2.66
  17   1   5    0.30    1.41
  18   1   5    8.53    2.69
  19   1   5   -0.20    1.31
  20   1   5    7.18    1.82
  21   1   5   14.36    2.27
 -15   1   6    5.81    3.33
 -14   1   6   12.53    2.19
 -13   1   6    4.71    1.61
 -12   1   6    9.80    2.19
 -11   1   6   -0.79    2.39
 -10   1   6   45.56    3.11
  -9   1   6   82.99    5.65
  -8   1   6   21.53    1.86
  -7   1   6    8.18    1.37
  -6   1   6   23.14    1.15
  -5   1   6  100.60    2.81
  -4   1   6  154.26    6.21
  -3   1   6  426.01   15.69
  -2   1   6   11.22    0.67
  -1   1   6  122.99    4.66
   0   1   6   -0.71    0.50
   1   1   6  127.69    5.65
   2   1   6    9.67    1.37
   3   1   6  438.90   20.11
   5   1   6  109.41    4.60
   6   1   6   23.43    1.36
   7   1   6   11.49    1.22
   8   1   6   14.21    2.11
   9   1   6   96.24    4.12
  10   1   6   38.81    3.12
  11   1   6    0.00    1.00
  12   1   6   11.02    1.39
  13   1   6    8.88    1.61
  14   1   6   15.13    1.63
  15   1   6    5.02    1.12
  16   1   6   21.07    1.56
  17   1   6   14.67    1.61
  18   1   6   35.76    2.51
  19   1   6    1.90    1.71
  20   1   6   12.18    3.42
  21   1   6   15.52    6.54
 -14   1   7   10.50    2.27
 -13   1   7   71.91    5.09
 -12   1   7    5.02    1.88
 -11   1   7   67.24    4.76
 -10   1   7    2.89    2.69
  -9   1   7   77.97    3.53
  -8   1   7   50.41    3.41
  -7   1   7   22.75    1.34
  -6   1   7  130.42    4.80
  -5   1   7  189.06    6.88
  -4   1   7   48.72    1.95
  -3   1   7  250.91    8.87
  -2   1   7  102.01    3.64
  -1   1   7  547.09   16.84
   0   1   7  170.82    7.84
   1   1   7  590.49   20.41
   2   1   7  105.88    7.00
   3   1   7  267.00   14.05
   4   1   7   52.27    3.47
   5   1   7  217.27   11.20
   6   1   7  121.00    5.50
   7   1   7   24.90    1.40
   8   1   7   52.85    2.76
   9   1   7   84.82    3.87
  10   1   7    4.88    1.02
  11   1   7   68.89    3.15
  12   1   7   10.37    1.80
  13   1   7   79.03    4.09
  14   1   7    9.80    1.38
  15   1   7    9.12    1.99
  16   1   7   10.37    1.48
  17   1   7   15.60    1.98
  18   1   7    3.88    1.69
  19   1   7   16.00    4.72
  20   1   7   18.58    5.86
 -13   1   8   69.22    5.49
 -12   1   8    2.69    1.21
 -11   1   8   66.59    3.10
 -10   1   8   23.43    1.65
  -9   1   8   45.70    2.70
  -8   1   8    7.40    1.09
  -7   1   8  195.44    7.27
  -6   1   8    3.39    0.52
  -5   1   8  234.70    8.27
  -4   1   8   14.52    0.91
  -3   1   8   20.70    1.18
  -2   1   8   37.21    1.34
  -1   1   8   75.86    2.96
   0   1   8   -0.10    0.61
   1   1   8   77.97    3.18
   2   1   8   38.32    2.85
   3   1   8   16.00    1.36
   4   1   8   16.16    1.53
   5   1   8  255.36   18.22
   6   1   8    7.18    1.18
   7   1   8  201.92   11.08
   8   1   8    8.29    1.21
   9   1   8   40.96    2.18
  10   1   8   24.30    1.38
  11   1   8   81.90    4.16
  12   1   8    6.71    1.50
  13   1   8   78.32    4.25
  14   1   8   26.21    2.15
  15   1   8   44.89    2.55
  16   1   8   18.66    1.73
  17   1   8   19.27    2.37
  18   1   8    3.80    3.20
  19   1   8    4.71    2.60
 -13   1   9   45.43    3.64
 -12   1   9   79.74    3.93
 -11   1   9    0.20    2.11
 -10   1   9   25.70    1.62
  -9   1   9    8.29    0.92
  -8   1   9   70.73    3.03
  -7   1   9   21.62    6.05
  -6   1   9  166.93    6.20
  -5   1   9   21.16    1.29
  -4   1   9   20.70    1.73
  -3   1   9   11.29    1.48
  -2   1   9   49.84    2.12
  -1   1   9  142.32    5.25
   0   1   9  158.26    5.79
   1   1   9  144.96    5.06
   2   1   9   55.20    3.27
   3   1   9    9.18    1.09
   4   1   9   19.98    1.88
   5   1   9   20.79    1.82
   6   1   9  158.51   10.07
   7   1   9   25.50    4.75
   8   1   9   62.73    3.96
   9   1   9    6.50    1.58
  10   1   9   31.14    2.01
  11   1   9    5.38    1.30
  12   1   9  100.80    5.82
  13   1   9   48.44    3.34
  14   1   9   10.82    1.97
  15   1   9    5.90    1.80
  16   1   9   27.98    3.07
  17   1   9   15.60    2.92
  18   1   9   10.30    2.12
 -11   1  10    9.49    1.60
 -10   1  10   15.68    1.50
  -9   1  10  208.51    8.66
  -8   1  10   26.94    2.60
  -7   1  10    9.67    1.37
  -6   1  10   34.69    1.77
  -5   1  10    0.50    0.70
  -4   1  10    7.18    0.80
  -3   1  10   37.95    1.85
  -2   1  10  106.09    4.12
  -1   1  10  127.69    5.20
   0   1  10    0.59    0.60
   1   1  10  137.12    5.39
   2   1  10  102.82    5.68
   3   1  10   37.09    2.80
   4   1  10    9.18    2.18
   5   1  10    3.88    1.38
   6   1  10   36.60    3.27
   7   1  10    6.10    1.28
   8   1  10   29.05   10.78
   9   1  10  208.22   13.85
  10   1  10    9.30    1.59
  11   1  10   12.82    1.93
  12   1  10   12.11    1.81
  13   1  10   19.89    2.32
  14   1  10    3.31    1.31
  15   1  10   19.01    3.23
  16   1  10    3.20    1.61
  17   1  10    4.08    2.30
  18   1  10    3.20    6.41
  -9   1  11   55.20    6.84
  -8   1  11   31.70    3.49
  -7   1  11    0.90    0.70
  -6   1  11   18.92    1.57
  -5   1  11  146.89    6.54
  -4   1  11   29.05    1.83
  -3   1  11   40.96    2.43
  -2   1  11   11.97    1.38
  -1   1  11   78.85    4.26
   0   1  11  101.40    5.44
   1   1  11   76.56    5.25
   2   1  11    9.42    1.41
   3   1  11   32.15    2.84
   4   1  11   31.25    2.68
   5   1  11  140.66    9.01
   6   1  11   20.52    2.08
   7   1  11    5.20    1.78
   8   1  11   36.12    3.73
   9   1  11   63.52    4.94
  10   1  11    5.81    8.92
  11   1  11   13.18    2.47
  12   1  11   55.65    4.48
  13   1  11   51.12    4.15
  14   1  11    0.71    1.81
  15   1  11   33.52    3.13
  16   1  11   16.00    2.56
  17   1  11   10.63    4.69
  -6   1  12   24.11    1.96
  -5   1  12   84.09    4.59
  -4   1  12   23.14    2.40
  -3   1  12  134.10    6.25
  -2   1  12   67.73    3.29
  -1   1  12   20.34    1.80
   0   1  12   -1.30    1.39
   1   1  12   17.89    1.86
   2   1  12   66.59    4.73
   3   1  12  123.88    7.12
   4   1  12   23.43    3.58
   5   1  12   80.28    5.91
   6   1  12   24.90    2.20
   7   1  12   76.91    6.31
   8   1  12   28.30    3.40
   9   1  12    1.49    1.59
  10   1  12   14.21    2.79
  11   1  12    7.78    1.90
  12   1  12   10.30    2.50
  13   1  12    6.00    2.79
  14   1  12    1.80    3.11
  15   1  12   24.50    4.45
  -6   1  13   10.50    1.43
  -5   1  13    3.88    1.18
  -4   1  13   79.57   33.54
  -3   1  13   69.72    5.51
  -2   1  13   12.11    1.67
  -1   1  13    0.59    1.29
   0   1  13    6.10    1.38
   1   1  13    2.40    1.39
   2   1  13   13.03    1.73
   3   1  13   81.54    5.24
   4   1  13   56.25    4.95
   5   1  13    3.50    1.38
   6   1  13    7.08    1.70
   7   1  13   13.32    3.58
   8   1  13    7.67    2.11
   9   1  13   30.47    3.42
  10   1  13   87.61   34.07
  11   1  13   12.89    2.01
  12   1  13   11.97    2.70
  13   1  13    3.80    3.59
  14   1  13    4.71    3.08
  -4   1  14    2.50    2.21
  -3   1  14   16.32    1.78
  -2   1  14   16.73    3.03
  -1   1  14    1.21    1.41
   0   1  14    0.71    2.20
   1   1  14    3.39    1.51
   2   1  14   16.89    2.22
   3   1  14   17.31    1.83
   4   1  14    1.30    2.30
   5   1  14   12.32    2.04
   6   1  14    6.71    2.18
   7   1  14    7.08    2.18
   8   1  14    2.19    2.69
   9   1  14    3.80    2.11
  10   1  14    5.29    3.91
  11   1  14   22.47    4.27
  12   1  14    4.08    3.11
  -3   1  15   17.81    3.12
  -2   1  15    3.80    1.72
  -1   1  15   37.09    9.74
   0   1  15   11.97    2.91
   1   1  15   33.29    3.23
   2   1  15   10.63    2.09
   3   1  15   23.04    2.40
   4   1  15    9.99    2.97
   5   1  15    9.61    2.73
   6   1  15    6.71    2.80
   7   1  15    2.19    2.49
   8   1  15   -1.39    2.78
   9   1  15    7.51    2.58
  10   1  15    2.69    2.20
  -1   1  16   22.00   14.16
   0   1  16   -0.20    2.41
   1   1  16    2.89    2.01
   2   1  16    5.38    3.29
   3   1  16   10.82    4.21
   4   1  16    1.59    2.19
   5   1  16    9.49    2.71
   6   1  16    6.71    2.28
   7   1  16   10.89    5.48
   8   1  16    4.08    3.39
   1   1  17   -1.80    2.20
   2   1  17    0.90    2.20
  -4   2 -16    1.10    7.31
  -3   2 -16    0.30    3.52
  -2   2 -16    4.41    4.12
  -1   2 -16    8.18    4.40
   0   2 -16    4.71    3.08
   1   2 -16    4.49    5.00
   2   2 -16   11.02    3.52
   3   2 -16    5.29    3.31
   4   2 -16   -0.90    2.20
  -8   2 -15    9.49    4.68
  -7   2 -15   -1.80    3.40
  -6   2 -15    1.90    2.51
  -5   2 -15    4.88    2.70
  -4   2 -15   13.99    3.22
  -3   2 -15    6.30    2.51
  -2   2 -15   -0.50    1.90
  -1   2 -15    2.10    2.20
   0   2 -15   -2.40    3.41
   1   2 -15    9.49    3.08
   2   2 -15    6.92    2.79
   3   2 -15    7.40    2.99
   4   2 -15    8.53    3.33
   5   2 -15   -0.40    3.39
   6   2 -15    1.59    2.29
   7   2 -15   13.47    4.99
   8   2 -15    7.90    3.88
 -10   2 -14   11.90    4.28
  -9   2 -14   -0.79    3.58
  -8   2 -14    8.88    3.22
  -7   2 -14   23.33    3.96
  -6   2 -14    0.20    2.02
  -5   2 -14    3.10    2.39
  -4   2 -14    9.49    2.40
  -3   2 -14   18.92    2.87
  -2   2 -14    3.31    1.82
  -1   2 -14   12.39    3.03
   0   2 -14   41.09    4.74
   1   2 -14   10.30    1.99
   2   2 -14    2.40    2.29
   3   2 -14   21.53    2.88
   4   2 -14   10.82    3.42
   5   2 -14    9.92    2.33
   6   2 -14   -1.90    2.51
   7   2 -14   21.72    4.57
   8   2 -14   17.39    5.00
   9   2 -14    0.90    3.91
  10   2 -14   29.16    6.26
 -12   2 -13    9.99    6.19
 -11   2 -13   15.29    4.93
 -10   2 -13   11.70    5.27
  -9   2 -13   12.67    4.20
  -8   2 -13   35.28   53.58
  -7   2 -13    2.69    3.38
  -6   2 -13   38.44    4.46
  -5   2 -13    7.51    3.40
  -4   2 -13    4.28    3.89
  -3   2 -13    7.18    1.82
  -2   2 -13   -0.50    1.70
  -1   2 -13   73.10    4.62
   0   2 -13    3.61    2.01
   1   2 -13   79.74    4.29
   2   2 -13   -1.00    2.10
   3   2 -13   11.83    2.13
   4   2 -13    1.69    2.00
   5   2 -13    9.61    1.92
   6   2 -13   28.20    2.34
   7   2 -13    2.40    1.89
   8   2 -13    1.59    2.09
   9   2 -13   15.37    4.00
  10   2 -13    6.20    3.98
  11   2 -13   10.18    3.76
  12   2 -13   18.49    6.11
 -14   2 -12    4.28    5.80
 -13   2 -12    3.69    3.88
 -12   2 -12   20.61    7.54
 -11   2 -12   10.63    3.39
 -10   2 -12   23.23    3.86
  -9   2 -12    4.49    3.01
  -8   2 -12   19.01    3.31
  -7   2 -12   21.16    5.15
  -6   2 -12    9.12    2.90
  -5   2 -12    0.71    3.21
  -4   2 -12   47.47    3.17
  -3   2 -12   -1.59    1.49
  -2   2 -12   23.23    2.02
  -1   2 -12   22.37    2.46
   0   2 -12  107.12    4.76
   1   2 -12   20.16    2.07
   2   2 -12   20.70    2.18
   3   2 -12   -0.71    1.41
   4   2 -12   47.06    2.74
   5   2 -12   -0.71    1.21
   6   2 -12    9.42    2.03
   7   2 -12   13.47    1.76
   8   2 -12   25.81    3.76
   9   2 -12    0.10    2.12
  10   2 -12   21.62    2.79
  11   2 -12   10.11    5.91
  12   2 -12   10.89    3.89
  13   2 -12    3.20    3.40
  14   2 -12    1.49    5.98
 -15   2 -11   17.47    7.52
 -14   2 -11   12.18    7.47
 -13   2 -11   -1.39    3.19
 -12   2 -11    3.88    3.07
 -11   2 -11   12.60    3.83
 -10   2 -11    7.78    3.01
  -9   2 -11   16.97    3.21
  -8   2 -11   47.33    7.02
  -7   2 -11   13.10    2.97
  -6   2 -11   36.12    5.05
  -5   2 -11  126.56    8.77
  -4   2 -11  157.50    7.53
  -3   2 -11   23.81    2.24
  -2   2 -11   50.13    2.41
  -1   2 -11   98.01    3.96
   0   2 -11    0.71    0.91
   1   2 -11   87.42    3.18
   2   2 -11   56.70    2.41
   3   2 -11   24.60    1.69
   4   2 -11  146.65    5.09
   5   2 -11  134.33    4.87
   6   2 -11   26.21    2.15
   7   2 -11   12.60    1.70
   8   2 -11   38.07    3.46
   9   2 -11   18.49    2.58
  10   2 -11    8.70    2.18
  11   2 -11   -1.49    1.49
  12   2 -11   -0.20    2.21
  13   2 -11    9.92    4.79
  14   2 -11    5.71    3.82
  15   2 -11   10.30    6.48
 -16   2 -10    5.62    5.12
 -15   2 -10   24.30    4.54
 -14   2 -10    2.89    2.89
 -13   2 -10    5.11    3.12
 -12   2 -10   35.28    5.94
 -11   2 -10    6.20    2.69
 -10   2 -10   10.63    3.00
  -9   2 -10   33.29    7.85
  -8   2 -10   28.62    2.46
  -7   2 -10    8.53    2.63
  -6   2 -10   13.18    2.32
  -5   2 -10   58.37    3.36
  -4   2 -10   62.25    3.16
  -3   2 -10    8.41    1.10
  -2   2 -10   18.84    1.82
  -1   2 -10   19.01    1.74
   0   2 -10   30.58    1.66
   1   2 -10   17.31    1.66
   2   2 -10   12.89    1.29
   3   2 -10   10.82    1.38
   4   2 -10   67.73    2.96
   5   2 -10   62.88    2.70
   6   2 -10   12.82    1.43
   7   2 -10    8.18    1.77
   8   2 -10   24.21    2.56
   9   2 -10   41.34    3.47
  10   2 -10    9.12    1.51
  11   2 -10    8.70    1.59
  12   2 -10   26.94    3.84
  13   2 -10   -0.90    2.20
  14   2 -10   16.08    4.41
  15   2 -10   21.44    3.43
  16   2 -10   11.63    5.80
 -17   2  -9    4.80    3.68
 -16   2  -9    6.40    3.69
 -15   2  -9   12.82    5.08
 -14   2  -9   16.32    4.12
 -13   2  -9   28.52    3.95
 -12   2  -9    4.08    2.38
 -11   2  -9   39.94    3.54
 -10   2  -9   28.09    3.29
  -9   2  -9    4.88    1.59
  -8   2  -9   18.06    2.12
  -7   2  -9    8.12    1.08
  -6   2  -9   10.89    1.19
  -5   2  -9   64.32    2.57
  -4   2  -9   20.16    1.44
  -3   2  -9   11.29    1.08
  -2   2  -9  118.81    3.49
  -1   2  -9    8.82    1.31
   0   2  -9    0.10    1.11
   1   2  -9   10.69    1.57
   2   2  -9  127.69    4.52
   3   2  -9   10.89    1.52
   4   2  -9   19.80    1.51
   5   2  -9   67.90    2.97
   6   2  -9   13.10    1.52
   7   2  -9    4.00    1.28
   8   2  -9   12.53    1.70
   9   2  -9   10.18    1.72
  10   2  -9   21.07    2.66
  11   2  -9   37.21    2.81
  12   2  -9    4.80    2.01
  13   2  -9   29.16    3.02
  14   2  -9    3.69    2.00
  15   2  -9   10.69    3.27
  16   2  -9   -2.79    3.31
  17   2  -9    3.20    4.40
 -18   2  -8    8.01    4.02
 -17   2  -8    4.41    3.91
 -16   2  -8   31.58    5.06
 -15   2  -8   22.37    4.26
 -14   2  -8   13.76    5.27
 -13   2  -8    4.71    3.08
 -12   2  -8   25.60    3.04
 -11   2  -8   22.28    2.64
 -10   2  -8  184.14    7.60
  -9   2  -8  117.51    4.12
  -8   2  -8   23.14    1.73
  -7   2  -8   75.69    3.13
  -6   2  -8   78.32    2.83
  -5   2  -8   26.73    1.55
  -4   2  -8   66.91    2.94
  -3   2  -8   18.66    1.38
  -2   2  -8    2.59    1.00
  -1   2  -8   34.57    1.65
   0   2  -8  320.05    9.66
   1   2  -8   38.07    1.73
   2   2  -8    1.69    0.91
   3   2  -8   24.11    1.57
   4   2  -8   64.32    2.57
   5   2  -8   17.31    2.41
   6   2  -8   83.17    3.47
   7   2  -8   82.08    3.81
   8   2  -8   23.14    1.92
   9   2  -8  111.09    7.38
  10   2  -8  190.16    7.72
  11   2  -8   29.48    2.39
  12   2  -8   25.81    2.13
  13   2  -8    2.19    1.81
  14   2  -8    1.99    2.00
  15   2  -8   14.98    2.40
  16   2  -8   48.44    7.24
  17   2  -8    5.02    3.58
  18   2  -8   26.94    7.68
 -14   2  -7   72.93    5.12
 -13   2  -7   39.69    3.78
 -12   2  -7    6.30    1.91
 -11   2  -7   49.14    2.94
 -10   2  -7   56.10    2.55
  -9   2  -7   30.91    1.45
  -8   2  -7    7.02    1.38
  -7   2  -7   36.12    2.04
  -6   2  -7  159.52    5.81
  -5   2  -7   18.49    1.38
  -4   2  -7  132.71    4.38
  -3   2  -7   36.97    2.07
  -2   2  -7   15.76    1.27
  -1   2  -7   11.83    1.51
   0   2  -7    0.71    0.91
   1   2  -7   13.03    1.08
   2   2  -7   12.32    0.91
   3   2  -7   36.36    2.17
   4   2  -7  142.80    4.30
   5   2  -7   23.62    1.36
   6   2  -7  161.29    6.35
   7   2  -7   37.45    1.96
   8   2  -7    6.92    1.53
   9   2  -7   34.81    2.36
  10   2  -7   46.38    3.13
  11   2  -7   46.92    3.01
  12   2  -7    4.71    1.69
  13   2  -7   47.47    3.31
  14   2  -7   72.42    4.60
  15   2  -7   36.00    3.72
  16   2  -7    6.40    2.13
  17   2  -7    4.58    4.58
  18   2  -7   15.60    4.58
  19   2  -7   12.39    5.91
 -13   2  -6   32.15    2.61
 -12   2  -6   35.05    1.89
 -11   2  -6    3.88    1.38
 -10   2  -6    3.39    0.88
  -9   2  -6   37.21    2.07
  -8   2  -6    5.71    1.39
  -7   2  -6    7.78    1.12
  -6   2  -6   90.63    3.05
  -5   2  -6   14.21    1.13
  -4   2  -6   15.68    1.19
  -3   2  -6   45.16    1.61
  -2   2  -6   83.54    2.38
  -1   2  -6   60.06    1.86
   0   2  -6  173.71    5.27
   1   2  -6   58.98    2.00
   2   2  -6   82.63    2.73
   3   2  -6   46.24    1.77
   4   2  -6   14.82    1.23
   5   2  -6   13.91    1.12
   6   2  -6   88.36    3.57
   7   2  -6    8.88    1.07
   8   2  -6    3.20    1.22
   9   2  -6   45.16    3.09
  10   2  -6    5.81    1.40
  11   2  -6    7.02    1.48
  12   2  -6   32.04    2.15
  13   2  -6   38.94    2.62
  14   2  -6    9.30    1.89
  15   2  -6    3.80    1.72
  16   2  -6    4.88    2.39
  17   2  -6    1.21    2.31
  18   2  -6    4.20    4.30
  19   2  -6    8.70    3.78
 -14   2  -5    9.92    1.39
 -13   2  -5    0.00    1.00
 -12   2  -5   12.11    2.09
 -11   2  -5    6.00    1.18
 -10   2  -5   24.21    1.48
  -9   2  -5   13.03    1.30
  -8   2  -5   17.22    1.33
  -7   2  -5   41.22    1.80
  -6   2  -5   47.89    1.66
  -5   2  -5   13.40    0.88
  -4   2  -5   59.14    1.69
  -3   2  -5   33.99    1.40
  -2   2  -5  758.45   22.03
  -1   2  -5  104.86    2.87
   0   2  -5    0.71    0.71
   1   2  -5   99.20    2.99
   2   2  -5  740.93   19.05
   3   2  -5   37.45    1.35
   4   2  -5   60.22    2.02
   5   2  -5   12.32    0.98
   6   2  -5   53.88    2.50
   7   2  -5   44.89    2.14
   8   2  -5   14.59    1.38
   9   2  -5   12.67    1.50
  10   2  -5   29.16    2.27
  11   2  -5    7.90    1.52
  12   2  -5    9.67    1.62
  13   2  -5    1.99    2.40
  14   2  -5    7.51    1.81
  15   2  -5   23.81    2.83
  16   2  -5    6.40    2.02
  17   2  -5    2.89    2.58
  18   2  -5   22.00    4.60
  19   2  -5   -3.88    5.28
  20   2  -5   12.89    5.10
 -16   2  -4   24.90    2.59
 -15   2  -4    4.08    1.01
 -14   2  -4    0.90    1.01
 -13   2  -4   13.10    1.23
 -12   2  -4  112.78    5.95
 -11   2  -4   30.80    2.00
 -10   2  -4  101.81    4.84
  -9   2  -4   29.92    1.75
  -8   2  -4  116.21    3.67
  -7   2  -4  186.87    5.74
  -6   2  -4   25.30    1.11
  -5   2  -4    1.90    0.61
  -4   2  -4  465.26   12.08
  -3   2  -4   54.91    1.93
  -2   2  -4  126.79    3.83
  -1   2  -4   28.84    1.18
   0   2  -4  126.34    3.37
   1   2  -4   28.30    1.17
   2   2  -4  120.12    3.51
   3   2  -4   48.72    1.95
   4   2  -4  442.68   10.94
   5   2  -4    5.11    1.08
   6   2  -4   23.23    1.45
   7   2  -4  184.69    5.98
   8   2  -4  109.62    3.98
   9   2  -4   30.58    1.88
  10   2  -4   98.21    5.75
  11   2  -4   32.26    3.18
  12   2  -4  115.35    5.58
  13   2  -4   12.53    1.77
  14   2  -4   -0.40    1.20
  15   2  -4    2.10    2.00
  16   2  -4   32.60    4.34
  17   2  -4    9.18    2.30
  18   2  -4   31.58    5.06
  19   2  -4   -1.49    3.68
  20   2  -4    9.00    3.72
 -15   2  -3   38.94    2.25
 -14   2  -3   85.38    4.25
 -13   2  -3   19.89    2.14
 -12   2  -3   75.69    4.00
 -11   2  -3   54.02    3.97
 -10   2  -3   40.45    2.54
  -9   2  -3   14.06    0.90
  -8   2  -3  119.03    5.02
  -7   2  -3  100.80    3.01
  -6   2  -3   51.55    1.72
  -5   2  -3  147.62    3.89
  -4   2  -3   85.38    2.40
  -3   2  -3  130.64    3.43
  -2   2  -3   37.95    1.36
  -1   2  -3   74.13    2.58
   0   2  -3   -0.90    0.70
   1   2  -3   76.56    2.27
   2   2  -3   38.07    1.36
   3   2  -3  131.10    3.66
   4   2  -3   88.36    2.44
   5   2  -3  149.08    5.13
   6   2  -3   51.55    2.30
   7   2  -3   98.60    3.38
   8   2  -3  115.13    4.51
   9   2  -3   17.64    1.68
  10   2  -3   43.96    2.12
  11   2  -3   52.56    3.77
  12   2  -3   83.54    5.85
  13   2  -3   25.20    3.71
  14   2  -3   96.04    7.06
  15   2  -3   36.84    4.86
  16   2  -3    7.51    2.90
  17   2  -3   15.52    3.94
  18   2  -3    5.71    4.21
  19   2  -3   -2.50    3.89
  20   2  -3   11.02    4.98
 -16   2  -2   23.14    2.79
 -15   2  -2   32.72    2.06
 -14   2  -2    1.69    2.00
 -13   2  -2   27.77    1.79
 -12   2  -2  128.14    7.02
 -11   2  -2   10.82    1.38
 -10   2  -2    3.39    0.70
  -9   2  -2   17.64    1.18
  -8   2  -2  368.64   11.52
  -7   2  -2  945.56   34.44
  -6   2  -2   29.92    1.75
  -5   2  -2  109.20    3.13
  -4   2  -2  150.55    4.17
  -3   2  -2   25.40    1.21
  -2   2  -2   68.23    2.15
  -1   2  -2  120.56    3.29
   0   2  -2  820.82   23.49
   1   2  -2  114.06    3.20
   2   2  -2   63.20    2.07
   3   2  -2   21.53    0.93
   4   2  -2  150.31    4.66
   5   2  -2  104.86    3.48
   6   2  -2   29.70    1.63
   7   2  -2  930.25   34.77
   8   2  -2  356.08   20.76
   9   2  -2   20.79    2.92
  10   2  -2    3.80    1.79
  11   2  -2   16.81    4.02
  12   2  -2  122.77   11.97
  13   2  -2   27.25    3.13
  14   2  -2    3.80    2.11
  15   2  -2   36.48    3.26
  16   2  -2   37.58    4.05
  17   2  -2   18.66    4.41
  18   2  -2    7.08    3.19
  19   2  -2   19.18    4.56
  20   2  -2   16.08    4.81
  21   2  -2    5.38    5.01
 -16   2  -1    5.90    2.92
 -15   2  -1   73.96    3.78
 -14   2  -1   95.84    4.50
 -13   2  -1   71.74    3.56
 -12   2  -1   85.56    4.26
 -11   2  -1   50.13    2.97
 -10   2  -1  119.90    4.38
  -9   2  -1  354.19   11.67
  -8   2  -1  211.99    7.57
  -7   2  -1  170.82    5.23
  -6   2  -1  484.88   18.94
  -5   2  -1  178.22    5.61
  -4   2  -1  230.43    5.77
  -3   2  -1  120.12    3.29
  -2   2  -1  689.59   16.81
  -1   2  -1   61.15    1.72
   0   2  -1    1.99    0.59
   1   2  -1   63.20    2.07
   2   2  -1  700.66   19.06
   3   2  -1  118.59    4.57
   4   2  -1  234.70    7.66
   5   2  -1  184.14    5.97
   6   2  -1  491.95   20.85
   7   2  -1  170.56    8.62
   8   2  -1  214.33   11.71
   9   2  -1  346.33   17.87
  10   2  -1  127.46    9.03
  11   2  -1   54.02    3.97
  12   2  -1   92.54    7.89
  13   2  -1   75.34    6.25
  14   2  -1   93.51   24.17
  15   2  -1   75.86    5.23
  16   2  -1    6.71    3.21
  17   2  -1   12.67    3.06
  18   2  -1   30.25    3.85
  19   2  -1    7.90    4.61
  20   2  -1    6.10    3.80
  21   2  -1    2.59    4.09
 -17   2   0    2.50    4.90
 -16   2   0   43.16    4.60
 -15   2   0    2.69    2.10
 -14   2   0   13.03    1.08
 -13   2   0    8.18    0.92
 -12   2   0   94.09    4.85
 -11   2   0    4.28    0.58
 -10   2   0    2.50    0.60
  -9   2   0   14.82    0.92
  -8   2   0 1302.49   38.98
  -7   2   0 1288.81   43.80
  -6   2   0  147.62    5.10
  -5   2   0   46.24    1.77
  -4   2   0    0.00    1.00
  -3   2   0   22.37    0.95
  -2   2   0    0.40    0.20
  -1   2   0   66.10    1.95
   0   2   0 1373.44   35.58
   1   2   0   70.22    2.51
   2   2   0    0.10    0.71
   3   2   0   22.56    1.23
   4   2   0    2.89    1.50
   5   2   0   48.16    3.05
   6   2   0  152.28    6.42
   7   2   0 1316.24   72.56
   8   2   0 1316.24   51.52
   9   2   0   20.98    3.21
  10   2   0    7.29    2.48
  11   2   0    2.50    1.99
  12   2   0   97.42    7.11
  13   2   0    6.50    2.70
  14   2   0   49.84   14.83
  15   2   0    0.00    1.00
  16   2   0   53.44    4.82
  17   2   0   -1.99    2.99
  18   2   0    2.89    2.21
  19   2   0   18.32    4.71
  20   2   0   19.27    5.27
  21   2   0    1.69    4.50
 -17   2   1    8.88    3.81
 -16   2   1    3.10    2.01
 -15   2   1   69.89    5.35
 -14   2   1  137.12   21.31
 -13   2   1   69.22    3.33
 -12   2   1   87.80    4.50
 -11   2   1   48.86    2.24
 -10   2   1  118.16    5.87
  -9   2   1  347.08   14.16
  -8   2   1  203.35    6.27
  -7   2   1  159.77    6.07
  -6   2   1  474.80   13.51
  -5   2   1  171.35    5.24
  -4   2   1  223.80    6.88
  -3   2   1  114.92    4.29
  -2   2   1  648.21   18.84
  -1   2   1   55.95    2.09
   0   2   1    0.40    0.30
   1   2   1   61.15    1.88
   2   2   1  715.03   29.41
   3   2   1  121.88    5.74
   4   2   1  240.56   11.48
   5   2   1  172.92    7.89
   6   2   1  508.50   21.65
   7   2   1  167.96    8.29
   8   2   1  208.51    9.24
   9   2   1  351.94   15.76
  10   2   1  124.10    7.58
  11   2   1   51.27    3.29
  12   2   1   92.74    5.97
  13   2   1   80.46    7.89
  14   2   1   88.92   20.37
  15   2   1   81.54    4.88
  16   2   1    1.59    2.39
  17   2   1    9.61    3.41
  18   2   1   22.00    2.91
  19   2   1    3.31    3.20
  20   2   1    9.99    4.17
  21   2   1    4.88    3.49
 -17   2   2   18.49    3.27
 -16   2   2   21.16    2.85
 -15   2   2   34.69    4.24
 -14   2   2   10.50   15.81
 -13   2   2   27.25    3.45
 -12   2   2  120.34    5.92
 -11   2   2   15.21    1.17
 -10   2   2    4.80    0.79
  -9   2   2   15.52    0.87
  -8   2   2  357.59    9.83
  -7   2   2  901.20   28.22
  -6   2   2   30.80    1.33
  -5   2   2   99.00    2.79
  -4   2   2  143.28    4.07
  -3   2   2   24.21    0.69
  -2   2   2   64.32    2.25
  -1   2   2  117.94    3.48
   0   2   2  846.23   26.76
   1   2   2  122.10    6.63
   2   2   2   69.72    3.34
   3   2   2   24.01    1.96
   4   2   2  142.56    6.69
   5   2   2  101.81    6.05
   6   2   2   32.15    2.27
   7   2   2  914.46   48.38
   8   2   2  372.10   16.98
   9   2   2   24.30    4.04
  10   2   2    3.50    1.80
  11   2   2   18.84    2.17
  12   2   2  121.22    6.17
  13   2   2   37.33    5.74
  14   2   2    8.29    2.07
  15   2   2   42.64    4.18
  16   2   2   37.58    4.90
  17   2   2   14.36    4.62
  18   2   2    2.31    2.01
  19   2   2    7.78    4.02
  20   2   2    2.50    1.99
  21   2   2   11.22    3.01
 -17   2   3   13.62    4.28
 -16   2   3    7.90    2.42
 -15   2   3   32.72    4.12
 -14   2   3   89.87    7.39
 -13   2   3   19.54    2.21
 -12   2   3   77.26    5.80
 -11   2   3   59.60    2.93
 -10   2   3   42.64    1.83
  -9   2   3   13.69    0.89
  -8   2   3  119.46    3.93
  -7   2   3   96.04    2.94
  -6   2   3   50.84    1.85
  -5   2   3  144.96    4.09
  -4   2   3   82.26    2.36
  -3   2   3  127.01    3.38
  -2   2   3   35.05    1.66
   2   2   3   35.28    1.90
   3   2   3  128.60    5.22
   4   2   3   88.55    4.33
   5   2   3  136.19    6.77
   6   2   3   51.41    3.01
   8   2   3  120.34    5.92
   9   2   3   18.49    1.89
  10   2   3   45.97    3.25
  11   2   3   55.95    4.19
  12   2   3   68.39    4.63
  13   2   3   25.30    3.32
  14   2   3   89.87    5.12
  15   2   3   39.82    4.42
  16   2   3    7.40    3.81
  17   2   3   19.18    4.38
  18   2   3    8.12    3.08
  19   2   3    5.52    1.69
  20   2   3   11.09    2.00
  21   2   3    5.20    2.78
 -16   2   4   18.40    3.78
 -15   2   4    5.20    2.78
 -14   2   4    4.41    2.02
 -13   2   4   11.09    1.93
 -12   2   4  109.83    6.92
 -11   2   4   30.69    2.88
 -10   2   4   93.51    5.22
  -9   2   4   27.25    1.15
  -8   2   4  111.30    3.80
  -7   2   4  180.10    5.90
  -6   2   4   23.43    1.06
  -5   2   4    1.80    0.51
  -4   2   4  436.81   10.45
  -3   2   4   50.27    1.56
  -2   2   4  129.50    6.37
   2   2   4  116.86    5.84
   3   2   4   48.72    3.21
   4   2   4  454.12   20.88
   5   2   4    3.50    1.38
   6   2   4   28.62    2.14
   7   2   4  189.89    8.54
   8   2   4  114.49    6.21
   9   2   4   26.32    2.57
  10   2   4  100.80    7.23
  11   2   4   29.70    4.58
  12   2   4  115.56    7.95
  13   2   4   12.39    2.32
  14   2   4    1.80    2.71
  15   2   4    5.11    2.62
  16   2   4   33.64    3.71
  17   2   4   11.42    1.89
  18   2   4   23.72    2.34
  19   2   4    3.31    2.22
  20   2   4    0.40    1.50
 -16   2   5    2.89    2.69
 -15   2   5   18.40    2.57
 -14   2   5    9.67    2.30
 -13   2   5    1.80    1.61
 -12   2   5   10.69    1.83
 -11   2   5    4.49    1.19
 -10   2   5   20.07    2.78
  -9   2   5    9.67    1.18
  -8   2   5   12.11    1.18
  -7   2   5   41.60    1.55
  -6   2   5   44.36    1.86
  -5   2   5   12.32    0.63
  -4   2   5   57.76    2.28
  -3   2   5   38.07    1.73
  -2   2   5  775.62   34.53
   3   2   5   36.60    2.30
   4   2   5   60.06    3.25
   5   2   5   10.30    1.41
   6   2   5   54.61    3.25
   7   2   5   43.56    3.83
   8   2   5   15.76    1.99
   9   2   5   12.32    2.04
  10   2   5   28.20    3.72
  11   2   5   12.82    2.51
  12   2   5   15.76    2.78
  13   2   5   -1.10    2.39
  14   2   5   11.90    4.07
  15   2   5   19.27    2.63
  16   2   5    3.88    0.99
  17   2   5   -0.79    1.39
  18   2   5   14.06    1.73
  19   2   5    1.59    3.28
  20   2   5    0.50    1.41
 -16   2   6    4.41    2.69
 -15   2   6    2.99    1.80
 -14   2   6   16.40    4.21
 -13   2   6   26.32    2.57
 -12   2   6   39.56    3.77
 -11   2   6    4.20    1.31
 -10   2   6    2.59    1.19
  -9   2   6   41.22    3.34
  -8   2   6    6.60    1.18
  -7   2   6    8.12    1.42
  -6   2   6   88.92    3.02
  -5   2   6   14.90    0.77
  -4   2   6   14.98    1.01
  -3   2   6   39.19    2.25
  -2   2   6   83.36    4.75
   5   2   6   16.16    2.41
   6   2   6   94.28    5.63
   7   2   6   10.69    2.22
   8   2   6    8.58    2.99
   9   2   6   39.94    3.16
  10   2   6    3.50    1.68
  11   2   6   11.70    2.33
  12   2   6   31.25    3.02
  13   2   6   43.96    3.18
  14   2   6    9.00    1.38
  15   2   6    3.61    1.29
  16   2   6    4.49    1.02
  17   2   6    1.00    1.90
  18   2   6   15.29    5.71
  19   2   6   10.18    1.98
 -15   2   7   24.80    3.09
 -14   2   7   60.22    5.43
 -13   2   7   38.69    3.98
 -12   2   7    3.88    2.09
 -11   2   7   51.12    4.29
 -10   2   7   38.19    2.97
  -9   2   7   23.52    2.13
  -8   2   7    7.02    0.80
  -7   2   7   34.69    3.18
  -6   2   7  163.07    4.60
  -5   2   7   19.80    0.71
  -4   2   7  139.71    6.86
  -3   2   7   35.64    1.55
  -2   2   7   14.98    1.70
   6   2   7  153.26    9.41
   7   2   7   31.47    2.92
   8   2   7    9.18    1.88
   9   2   7   27.25    2.61
  10   2   7   57.46    3.18
  11   2   7   55.06    3.26
  12   2   7    6.81    1.62
  13   2   7   50.13    3.26
  14   2   7   77.44    4.22
  15   2   7   35.16    2.61
  16   2   7    3.10    1.69
  17   2   7   11.02    1.99
  18   2   7    5.29    2.12
  19   2   7    6.10    2.12
 -14   2   8    7.02    2.81
 -13   2   8    0.10    2.12
 -12   2   8   22.37    2.55
 -11   2   8   31.02    1.78
 -10   2   8  182.79    6.76
  -9   2   8  104.04    3.67
  -8   2   8   24.50    2.67
  -7   2   8   72.76    5.12
  -6   2   8   75.00    2.25
  -5   2   8   20.52    1.72
  -4   2   8   63.52    2.55
  -3   2   8   21.34    1.57
  -2   2   8    1.69    0.49
  -1   2   8   39.56    2.14
   0   2   8  333.06   23.36
   1   2   8   32.95    2.53
   2   2   8    0.59    0.69
   3   2   8   19.71    1.86
   4   2   8   66.42    5.38
   5   2   8   22.28    1.89
   6   2   8   83.54    6.22
   7   2   8   72.42    4.43
   8   2   8   25.30    2.11
   9   2   8  127.69    6.10
  10   2   8  201.92    9.09
  11   2   8   30.25    2.42
  12   2   8   24.90    2.79
  13   2   8    0.40    1.20
  14   2   8    2.79    1.30
  15   2   8   18.49    2.58
  16   2   8   37.95    3.20
  17   2   8   11.42    3.79
  18   2   8   10.82    2.83
 -13   2   9   25.30    3.92
 -12   2   9    2.69    2.10
 -11   2   9   27.56    2.62
 -10   2   9   15.52    2.21
  -9   2   9    8.18    4.92
  -8   2   9   11.90    2.41
  -7   2   9    4.08    1.62
  -6   2   9    9.80    0.81
  -5   2   9   63.52    2.87
  -4   2   9   21.07    1.29
  -3   2   9   11.09    1.00
  -2   2   9  129.28    5.46
  -1   2   9   11.83    1.10
   0   2   9    0.00    1.00
   1   2   9   11.63    1.30
   2   2   9  135.49    8.38
   4   2   9   22.94    1.63
   5   2   9   67.08    4.59
   6   2   9   11.70    1.37
   7   2   9    8.29    1.50
   8   2   9   14.59    1.60
   9   2   9   10.11    1.53
  10   2   9   22.37    1.99
  11   2   9   41.86    2.59
  12   2   9    0.71    1.51
  13   2   9   22.75    1.91
  14   2   9   12.32    1.68
  15   2   9    9.12    2.42
  16   2   9   18.40    3.09
  17   2   9    1.49    2.10
 -12   2  10   19.54    3.89
 -11   2  10    9.00    2.10
 -10   2  10    9.18    2.91
  -9   2  10   36.97    3.65
  -8   2  10   17.89    2.28
  -7   2  10    9.67    2.18
  -6   2  10   10.30    0.51
  -5   2  10   58.68    2.76
  -4   2  10   59.91    2.63
  -3   2  10    7.62    1.10
  -2   2  10   13.32    1.39
  -1   2  10   13.62    1.33
   0   2  10   29.05    2.05
   1   2  10   22.09    1.41
   2   2  10   14.52    1.07
   3   2  10    8.41    1.28
   4   2  10   66.42    3.59
   5   2  10   65.45    3.72
   6   2  10   14.98    1.63
   7   2  10    6.10    1.48
   8   2  10   25.20    2.01
   9   2  10   45.83    3.66
  10   2  10    8.29    1.38
  11   2  10   17.14    4.31
  12   2  10   30.69    2.33
  13   2  10    2.10    1.31
  14   2  10    2.59    2.51
  15   2  10   32.04    2.94
  16   2  10    0.90    1.41
 -11   2  11   -0.30    4.21
 -10   2  11   13.62    3.62
  -9   2  11   17.22    2.82
  -8   2  11   38.94    3.62
  -7   2  11   25.91    4.99
  -6   2  11   26.52    1.44
  -5   2  11  121.66    5.29
  -4   2  11  143.52    6.71
  -3   2  11   25.60    1.92
  -2   2  11   55.95    2.99
  -1   2  11   88.36    6.02
   0   2  11   -0.50    0.81
   1   2  11   81.18    7.57
   2   2  11   52.42    5.07
   3   2  11   20.70    2.00
   5   2  11  136.89    7.96
   6   2  11   28.94    2.26
   7   2  11    9.61    1.80
   8   2  11   40.07    3.29
   9   2  11   23.33    2.51
  10   2  11    4.00    1.40
  11   2  11    5.81    2.22
  12   2  11   -0.59    1.69
  13   2  11    0.20    2.21
  14   2  11    6.40    2.13
  15   2  11    4.71    2.21
  -8   2  12   15.92    2.87
  -7   2  12   25.20    3.92
  -6   2  12   10.30    2.38
  -5   2  12    1.90    0.80
  -4   2  12   38.32    2.10
  -3   2  12   -0.40    0.69
  -2   2  12   14.59    1.22
  -1   2  12   22.37    1.61
   0   2  12  109.83    6.50
   1   2  12   17.98    2.63
   2   2  12   17.31    1.83
   3   2  12   -0.40    1.99
   4   2  12   43.30    3.95
   5   2  12    1.30    2.01
   6   2  12   11.42    2.10
   7   2  12   17.39    2.17
   8   2  12   22.94    2.87
   9   2  12    1.30    1.60
  10   2  12   25.10    2.91
  11   2  12    4.71    2.82
  12   2  12    9.61    1.80
  13   2  12    6.60    2.11
  14   2  12    5.29    2.90
  -5   2  13   -1.90    4.50
  -4   2  13    7.67    2.71
  -3   2  13    9.00    1.92
  -2   2  13   -0.30    1.10
  -1   2  13   71.40    4.56
   0   2  13    1.30    1.09
   1   2  13   68.72    4.48
   2   2  13    1.21    1.30
   3   2  13   12.11    2.02
   4   2  13    2.79    1.20
   5   2  13    5.71    1.72
   6   2  13   38.56    3.11
   7   2  13    3.10    2.39
   8   2  13    2.19    2.60
   9   2  13   12.89    2.80
  10   2  13    0.59    1.69
  11   2  13    3.61    1.90
  12   2  13    1.49    1.20
  -2   2  14    3.50    1.98
  -1   2  14   10.50    2.27
   0   2  14   40.83   10.10
   1   2  14    7.40    2.28
   2   2  14    5.71    2.10
   3   2  14   16.81    2.21
   4   2  14    5.38    1.90
   5   2  14    8.29    2.71
   6   2  14    4.80    1.88
   7   2  14   24.80    3.88
   8   2  14   20.70    3.19
   9   2  14    5.11    2.62
  10   2  14    7.40    2.39
  11   2  14   11.83    8.12
   0   2  15    2.79    4.78
   1   2  15    2.99    2.01
   2   2  15    0.30    1.51
   3   2  15    8.41    2.73
   4   2  15   13.62    3.03
   5   2  15    0.40    1.10
   6   2  15    4.88    3.89
   7   2  15    2.10    2.09
   8   2  15    1.59    2.29
   2   2  16    7.67    1.77
   3   2  16   16.00    8.08
   4   2  16    4.08    2.30
  -6   3 -14    3.10    3.59
  -5   3 -14    2.69    3.51
  -4   3 -14    4.20    2.91
  -3   3 -14    8.41    3.07
  -2   3 -14    7.90    2.98
  -1   3 -14    7.40    7.13
   0   3 -14   -2.31    3.71
   1   3 -14    5.20    3.78
   2   3 -14    6.40    2.88
   3   3 -14    8.53    2.51
   4   3 -14    1.30    2.39
   5   3 -14   11.42    3.99
   6   3 -14    1.10    4.20
  -9   3 -13    5.20    4.20
  -8   3 -13    1.30    2.39
  -7   3 -13    3.10    3.20
  -6   3 -13    1.69    3.20
  -5   3 -13   19.80    3.56
  -4   3 -13    3.39    2.28
  -3   3 -13   23.62    3.50
  -2   3 -13   19.71    3.64
  -1   3 -13    4.49    2.80
   0   3 -13   22.56    3.23
   1   3 -13    3.50    2.58
   2   3 -13   17.81    2.79
   3   3 -13   20.16    2.51
   4   3 -13    6.50    2.70
   5   3 -13   18.23    3.67
   6   3 -13    6.71    3.11
   7   3 -13    3.80    3.90
   8   3 -13    0.50    3.72
   9   3 -13    1.99    3.78
 -11   3 -12   21.90    8.24
 -10   3 -12    1.49    7.17
  -9   3 -12   16.89    5.10
  -8   3 -12   -0.79    3.38
  -7   3 -12   14.36    4.09
  -6   3 -12   21.90    3.09
  -5   3 -12    9.18    2.00
  -4   3 -12   32.15    2.72
  -3   3 -12    1.30    2.10
  -2   3 -12   -0.30    2.21
  -1   3 -12   46.24    3.81
   0   3 -12    0.30    2.51
   1   3 -12   49.84    3.95
   2   3 -12    8.01    3.62
   3   3 -12   -0.40    2.19
   4   3 -12   32.15    2.49
   5   3 -12   11.83    2.48
   6   3 -12   20.34    3.07
   7   3 -12   12.53    4.11
   8   3 -12   13.47    5.51
   9   3 -12   19.18    4.03
  10   3 -12    4.80    3.90
  11   3 -12   16.81    4.51
 -12   3 -11    5.02    4.21
 -11   3 -11    5.81    2.99
 -10   3 -11    5.02    4.30
  -9   3 -11    9.99    4.17
  -8   3 -11    5.11    3.12
  -7   3 -11   11.90    2.00
  -6   3 -11   12.89    2.73
  -5   3 -11   17.14    2.32
  -4   3 -11    0.59    1.59
  -3   3 -11   10.18    1.98
  -2   3 -11    0.30    1.71
  -1   3 -11   48.44    3.34
   0   3 -11   35.40    2.86
   1   3 -11   51.55    3.16
   2   3 -11    8.01    2.60
   3   3 -11   16.89    3.62
   4   3 -11    6.10    2.72
   5   3 -11   10.89    2.31
   6   3 -11   19.27    3.42
   7   3 -11   23.43    4.74
   8   3 -11    9.00    3.48
   9   3 -11   20.52    3.99
  10   3 -11   17.89    7.28
  11   3 -11    1.30    3.01
  12   3 -11   11.29    4.91
  13   3 -11    4.58    4.79
 -14   3 -10    1.99    3.19
 -13   3 -10    6.71    3.42
 -12   3 -10   -3.31    2.69
 -11   3 -10    8.01    3.91
 -10   3 -10   10.63    2.61
  -9   3 -10    8.01    2.77
  -8   3 -10    8.88    2.38
  -7   3 -10    6.20    2.39
  -6   3 -10    4.00    1.80
  -5   3 -10    6.60    2.00
  -4   3 -10   29.38    2.49
  -3   3 -10   20.43    1.90
  -2   3 -10    2.19    2.31
  -1   3 -10   99.20    4.78
   0   3 -10    4.08    3.27
   1   3 -10  108.37    5.41
   2   3 -10    3.50    1.68
   3   3 -10   20.79    1.82
   4   3 -10   24.11    2.06
   5   3 -10    6.10    1.68
   6   3 -10    7.51    2.52
   7   3 -10    7.18    2.89
   8   3 -10    2.69    1.80
   9   3 -10   11.83    3.72
  10   3 -10    8.70    3.89
  11   3 -10    8.18    3.09
  12   3 -10    5.29    3.91
  13   3 -10    7.62    4.80
  14   3 -10    3.80    4.21
 -15   3  -9   14.90    9.19
 -14   3  -9    3.80    2.89
 -13   3  -9   31.70    5.74
 -12   3  -9    6.50    3.62
 -11   3  -9    3.80    3.00
 -10   3  -9    4.71    2.30
  -9   3  -9    5.71    3.59
  -8   3  -9   -1.80    1.69
  -7   3  -9  108.58    4.79
  -6   3  -9   11.70    1.30
  -5   3  -9   38.81    2.24
  -4   3  -9   52.71    2.76
  -3   3  -9   19.18    1.66
  -2   3  -9   20.34    1.98
  -1   3  -9   25.20    3.01
   0   3  -9   82.45    4.18
   1   3  -9   20.79    2.64
   2   3  -9   25.30    3.22
   3   3  -9   17.89    1.61
   4   3  -9   53.73    3.66
   5   3  -9   41.34    2.44
   6   3  -9   15.92    2.00
   7   3  -9  105.06    7.79
   8   3  -9    0.71    2.20
   9   3  -9    5.71    2.58
  10   3  -9    1.00    2.60
  11   3  -9    3.61    3.00
  12   3  -9    5.20    3.28
  13   3  -9   26.73    7.76
  14   3  -9    4.71    5.21
  15   3  -9   10.50    4.28
 -16   3  -8    3.80    3.71
 -15   3  -8   -0.79    2.30
 -14   3  -8   12.60    4.40
 -13   3  -8    6.60    3.70
 -12   3  -8    4.58    2.70
 -11   3  -8    2.69    2.00
 -10   3  -8   13.32    3.29
  -9   3  -8   30.14    2.42
  -8   3  -8    3.31    1.42
  -7   3  -8    2.69    1.31
  -6   3  -8   31.25    2.57
  -5   3  -8   68.39    2.81
  -4   3  -8    2.40    1.12
  -3   3  -8   43.96    2.12
  -2   3  -8   29.05    1.72
  -1   3  -8  140.66    4.74
   0   3  -8   -0.90    1.01
   1   3  -8  133.40    4.62
   2   3  -8   27.25    1.88
   3   3  -8   46.79    2.33
   4   3  -8   -0.20    1.01
   5   3  -8   64.96    3.22
   6   3  -8   32.60    2.86
   7   3  -8    8.88    1.79
   8   3  -8    3.31    2.22
   9   3  -8   26.83    3.32
  10   3  -8   10.63    2.41
  11   3  -8    1.90    2.29
  12   3  -8    2.89    2.89
  13   3  -8   14.52    4.11
  14   3  -8   28.84    7.63
  15   3  -8    7.40    4.68
  16   3  -8    2.69    2.59
 -17   3  -7    7.78    5.30
 -16   3  -7    2.50    3.10
 -15   3  -7    8.41    6.73
 -14   3  -7    2.19    2.40
 -13   3  -7   16.08    2.33
 -12   3  -7    1.99    1.69
 -11   3  -7    4.58    1.41
 -10   3  -7   35.40    4.05
  -9   3  -7   69.72    3.67
  -8   3  -7   12.53    1.91
  -7   3  -7   12.89    1.72
  -6   3  -7   24.90    1.70
  -5   3  -7   16.48    0.97
  -4   3  -7    6.00    1.08
  -3   3  -7   14.90    1.31
  -2   3  -7   87.80    3.37
  -1   3  -7   11.02    1.33
   0   3  -7   21.81    1.49
   1   3  -7   11.83    1.31
   2   3  -7   85.38    3.14
   3   3  -7   14.90    1.39
   4   3  -7   12.11    1.53
   5   3  -7   13.69    1.63
   6   3  -7   20.34    2.07
   7   3  -7    6.71    1.50
   8   3  -7   10.82    1.91
   9   3  -7   66.59    4.41
  10   3  -7   13.47    2.20
  11   3  -7    3.39    2.39
  12   3  -7    1.69    2.29
  13   3  -7   21.16    3.59
  14   3  -7   11.70    4.17
  15   3  -7   15.13    4.51
  16   3  -7   -1.49    3.59
  17   3  -7    0.50    3.41
 -17   3  -6   15.76    9.37
 -16   3  -6    4.28    2.90
 -15   3  -6    0.59    3.28
 -14   3  -6   -2.31    1.92
 -13   3  -6   14.59    2.06
 -12   3  -6    0.50    1.31
 -11   3  -6   80.64    4.13
 -10   3  -6    0.79    1.39
  -9   3  -6    6.60    1.18
  -8   3  -6   27.46    1.89
  -7   3  -6   18.84    1.48
  -6   3  -6   15.29    1.41
  -5   3  -6   12.67    0.93
  -4   3  -6   22.94    1.63
  -3   3  -6   99.80    3.20
  -2   3  -6   24.80    1.59
  -1   3  -6   18.58    1.64
   0   3  -6    2.19    0.89
   1   3  -6   17.89    1.18
   2   3  -6   22.47    1.52
   3   3  -6  105.68    3.50
   4   3  -6   22.47    1.71
   5   3  -6   10.50    1.30
   6   3  -6   24.80    2.69
   7   3  -6   11.09    1.60
   8   3  -6   26.32    1.95
   9   3  -6    6.71    1.61
  10   3  -6    1.21    2.11
  11   3  -6   71.74    4.74
  12   3  -6    0.71    2.10
  13   3  -6   11.70    3.08
  14   3  -6    9.12    3.99
  15   3  -6    6.20    4.08
  16   3  -6   14.98    6.66
  17   3  -6   20.79    5.56
 -17   3  -5    1.30    3.69
 -16   3  -5    1.49    2.49
 -15   3  -5    2.31    2.10
 -14   3  -5    5.02    2.11
 -13   3  -5    2.50    1.80
 -12   3  -5   14.06    1.73
 -11   3  -5   15.13    1.40
 -10   3  -5   37.33    1.96
  -9   3  -5   23.23    1.16
  -8   3  -5    7.62    0.88
  -7   3  -5   98.41    3.57
  -6   3  -5    3.10    0.81
  -5   3  -5    4.80    0.70
  -4   3  -5   12.32    0.98
  -3   3  -5   69.56    2.00
  -2   3  -5    9.18    0.97
  -1   3  -5   26.73    1.76
   0   3  -5  152.03    4.69
   1   3  -5   28.09    1.27
   2   3  -5    6.92    1.00
   3   3  -5   75.86    2.44
   4   3  -5   11.02    1.20
   5   3  -5    3.61    0.91
   6   3  -5    4.80    1.18
   7   3  -5  105.68    6.17
   8   3  -5    7.78    1.62
   9   3  -5   23.91    1.96
  10   3  -5   31.92    2.26
  11   3  -5   13.18    2.47
  12   3  -5    7.62    2.32
  13   3  -5    3.50    2.58
  14   3  -5    6.60    3.91
  15   3  -5    0.40    2.78
  16   3  -5    2.40    3.91
  17   3  -5    4.88    4.29
  18   3  -5    3.69    4.38
 -15   3  -4    5.20    2.92
 -14   3  -4    3.80    1.72
 -13   3  -4   29.27    1.62
 -12   3  -4    5.02    0.99
 -11   3  -4  115.35    4.08
 -10   3  -4   33.52    1.74
  -9   3  -4  154.26    5.22
  -8   3  -4   34.34    1.76
  -7   3  -4   49.56    1.97
  -6   3  -4   41.86    2.20
  -5   3  -4  150.80    4.42
  -4   3  -4   50.55    1.56
  -3   3  -4   12.32    0.77
  -2   3  -4   35.40    1.55
  -1   3  -4  143.52    4.07
   0   3  -4   -0.10    0.71
   1   3  -4  148.11    4.38
   2   3  -4   34.57    1.88
   3   3  -4   13.91    1.12
   4   3  -4   50.27    1.99
   5   3  -4  144.00    5.52
   6   3  -4   43.16    2.50
   7   3  -4   49.84    2.54
   8   3  -4   30.58    2.21
   9   3  -4  151.29    6.40
  10   3  -4   34.46    2.47
  11   3  -4  109.20    6.90
  12   3  -4    3.69    2.11
  13   3  -4   30.80    3.00
  14   3  -4    1.69    2.78
  15   3  -4    6.60    3.39
  16   3  -4    3.69    2.61
  17   3  -4   27.56    5.25
  18   3  -4   16.16    6.75
 -15   3  -3    5.20    1.32
 -14   3  -3    2.69    1.21
 -13   3  -3    2.99    1.11
 -12   3  -3  149.57    4.89
 -11   3  -3   67.24    2.95
 -10   3  -3   23.04    1.25
  -9   3  -3   23.23    1.45
  -8   3  -3   24.01    1.37
  -7   3  -3   44.09    1.73
  -6   3  -3   43.03    1.71
  -5   3  -3  108.58    2.92
  -4   3  -3    8.29    0.81
  -3   3  -3   14.67    1.00
  -2   3  -3   65.77    1.95
  -1   3  -3   60.22    2.33
   0   3  -3    9.80    0.81
   1   3  -3   57.46    1.97
   2   3  -3   63.04    2.06
   3   3  -3   14.29    1.29
   4   3  -3    9.61    0.99
   5   3  -3  105.47    3.90
   6   3  -3   41.60    2.45
   7   3  -3   44.76    2.94
   8   3  -3   23.14    1.92
   9   3  -3   23.91    2.44
  10   3  -3   28.20    2.23
  11   3  -3   64.96    4.67
  12   3  -3  176.36   10.09
  13   3  -3    5.62    2.09
  14   3  -3    1.80    2.79
  15   3  -3    6.00    4.80
  16   3  -3   -0.30    8.64
  17   3  -3    1.59    3.10
  18   3  -3    7.78    4.02
  19   3  -3    6.20    4.08
 -16   3  -2    1.69    1.51
 -15   3  -2    8.41    1.28
 -14   3  -2    8.58    1.52
 -13   3  -2   55.65    3.13
 -12   3  -2   33.87    2.10
 -11   3  -2   80.82    3.60
 -10   3  -2   57.76    1.98
  -9   3  -2   74.13    2.76
  -8   3  -2   41.22    1.41
  -7   3  -2   96.43    2.95
  -6   3  -2   -0.20    0.50
  -5   3  -2   13.18    0.73
  -4   3  -2   12.11    0.77
  -3   3  -2    0.10    0.61
  -2   3  -2   55.95    1.65
  -1   3  -2   84.09    2.93
   0   3  -2   -0.20    0.80
   1   3  -2   83.72    2.56
   2   3  -2   55.06    1.93
   3   3  -2    1.59    0.60
   4   3  -2   13.91    1.27
   5   3  -2   12.67    1.28
   6   3  -2   -0.10    1.11
   7   3  -2   95.65    3.72
   8   3  -2   47.20    2.61
   9   3  -2   66.26    3.26
  10   3  -2   59.14    2.92
  11   3  -2   76.74    4.38
  12   3  -2   39.06    3.25
  13   3  -2   59.75    4.95
  14   3  -2    8.01    2.49
  15   3  -2   11.22    3.22
  16   3  -2   -5.38    3.02
  17   3  -2   -1.10    2.71
  18   3  -2    2.59    3.90
  19   3  -2   -1.99    3.98
 -15   3  -1   28.73    1.72
 -14   3  -1    3.88    1.30
 -13   3  -1    7.18    1.18
 -12   3  -1   79.03    3.91
 -11   3  -1  242.74    9.97
 -10   3  -1   79.03    4.45
  -9   3  -1  159.01    4.79
  -8   3  -1   29.16    1.40
  -7   3  -1  106.30    3.09
  -6   3  -1   17.47    0.92
  -5   3  -1   79.57    1.96
  -4   3  -1    2.19    0.50
  -3   3  -1   72.25    1.70
  -2   3  -1  169.00    4.16
  -1   3  -1   47.75    1.80
   0   3  -1   17.64    1.26
   1   3  -1   48.44    1.81
   2   3  -1  170.82    5.49
   3   3  -1   72.59    2.39
   4   3  -1    1.69    0.70
   5   3  -1   85.56    3.14
   6   3  -1   16.00    1.28
   7   3  -1  103.23    4.27
   8   3  -1   32.15    2.04
   9   3  -1  150.31    5.88
  10   3  -1   77.97    3.53
  11   3  -1  249.96   15.18
  12   3  -1   91.39    7.07
  13   3  -1    4.49    3.10
  14   3  -1   12.11    2.71
  15   3  -1   56.25    6.30
  16   3  -1    7.02    3.50
  17   3  -1   -0.59    2.68
  18   3  -1    9.92    6.93
  19   3  -1   17.81    5.82
 -15   3   0   15.37    1.41
 -14   3   0   47.89    2.49
 -13   3   0   31.25    2.35
 -12   3   0   37.95    2.09
 -11   3   0  139.00    5.19
 -10   3   0   77.97    3.18
  -9   3   0   35.64    2.03
  -8   3   0   12.67    0.93
  -7   3   0   45.16    1.61
  -6   3   0   40.45    1.27
  -5   3   0  106.09    2.47
  -4   3   0   96.83    3.35
  -3   3   0  359.86   10.62
  -2   3   0   26.73    1.65
  -1   3   0   13.32    0.51
   0   3   0    0.90    0.49
   1   3   0   14.59    1.22
   2   3   0   28.41    1.39
   3   3   0  374.42   13.55
   4   3   0   98.60    3.38
   5   3   0  113.21    3.83
   6   3   0   41.22    2.05
   7   3   0   43.30    2.76
   8   3   0   13.32    1.68
   9   3   0   38.56    3.48
  10   3   0   84.64    5.15
  11   3   0  135.26    8.61
  12   3   0   45.16    6.18
  13   3   0   33.99    4.90
  14   3   0   58.98    4.15
  15   3   0   19.71    3.46
  16   3   0    5.81    2.99
  17   3   0   11.70    3.83
  18   3   0    5.52    4.09
  19   3   0   19.80    8.19
 -15   3   1   28.62    3.53
 -14   3   1    4.08    1.01
 -13   3   1    4.28    0.79
 -12   3   1   75.86    3.48
 -11   3   1  246.18    9.10
 -10   3   1   80.46    3.05
  -9   3   1  149.33    5.62
  -8   3   1   30.03    1.75
  -7   3   1  103.02    3.05
  -6   3   1   19.36    0.62
  -5   3   1   80.46    3.05
  -4   3   1    1.99    1.18
  -3   3   1   64.64    3.06
  -2   3   1  170.82    6.80
  -1   3   1   45.16    2.82
   0   3   1   15.37    1.18
   1   3   1   45.56    2.16
   2   3   1  173.19    6.32
   3   3   1   72.42    2.72
   4   3   1    1.99    1.18
   5   3   1   86.12    4.27
   6   3   1   16.48    1.71
   7   3   1  107.54    4.98
   8   3   1   27.56    2.84
   9   3   1  154.26    8.69
  10   3   1   75.00    5.20
  11   3   1  249.64   15.48
  12   3   1   79.57    5.35
  13   3   1   -0.71    2.02
  14   3   1    3.31    2.29
  15   3   1   31.58    3.48
  16   3   1    3.31    3.42
  17   3   1    5.90    3.89
  18   3   1    1.90    3.62
  19   3   1   -2.10    3.31
 -14   3   2    9.61    2.23
 -13   3   2   58.68    2.76
 -12   3   2   29.59    1.85
 -11   3   2   78.50    3.19
 -10   3   2   53.44    2.78
  -9   3   2   68.06    2.81
  -8   3   2   43.82    1.72
  -7   3   2   91.01    2.86
  -6   3   2   -1.59    0.71
  -5   3   2   10.82    0.92
  -4   3   2   13.69    1.11
  -3   3   2    2.50    1.11
  -2   3   2   54.76    2.37
  -1   3   2   81.36    3.07
   0   3   2    3.10    1.09
   1   3   2   77.62    3.00
   2   3   2   52.71    2.18
   3   3   2    5.20    1.60
   4   3   2   12.39    1.48
   5   3   2   16.32    1.62
   6   3   2   -0.59    1.19
   7   3   2  101.40    5.03
   8   3   2   46.51    3.14
   9   3   2   79.39    5.35
  10   3   2   63.68    4.63
  11   3   2   88.17    5.45
  12   3   2   32.72    3.55
  13   3   2   57.00    4.23
  14   3   2    8.70    2.42
  15   3   2   10.18    2.17
  16   3   2    5.02    2.91
  17   3   2    0.00    1.00
  18   3   2    6.10    4.00
  19   3   2    6.81    3.18
 -14   3   3   -0.90    1.50
 -13   3   3    3.10    1.51
 -12   3   3  136.19    6.54
 -11   3   3   66.26    2.77
 -10   3   3   25.40    1.21
  -9   3   3   21.44    1.11
  -8   3   3   22.47    1.23
  -7   3   3   41.22    1.28
  -6   3   3   40.45    2.04
  -5   3   3  102.82    3.45
  -4   3   3   10.11    1.02
  -3   3   3   13.47    1.10
  -2   3   3   60.53    2.80
  -1   3   3   58.37    3.67
   0   3   3    7.40    1.31
   1   3   3   50.84    2.85
   2   3   3   65.45    3.40
   3   3   3   13.32    1.31
   4   3   3   11.97    4.01
   5   3   3  106.30    6.19
   6   3   3   40.45    2.29
   7   3   3   44.62    3.21
   8   3   3   26.73    2.38
   9   3   3   30.03    2.41
  10   3   3   25.40    3.53
  11   3   3   74.30    5.52
  12   3   3  152.52    8.89
  13   3   3    7.90    2.19
  14   3   3    1.39    2.78
  15   3   3    8.18    2.92
  16   3   3    5.52    2.59
  17   3   3    3.69    2.80
  18   3   3    2.69    3.38
  19   3   3    5.90    5.01
 -13   3   4   29.81    2.95
 -12   3   4    4.88    0.62
 -11   3   4  112.36    4.66
 -10   3   4   31.81    1.35
  -9   3   4  138.77    5.18
  -8   3   4   34.46    1.53
  -7   3   4   48.86    1.54
  -6   3   4   38.94    1.25
  -5   3   4  146.89    4.85
  -4   3   4   50.98    2.14
  -3   3   4   14.90    1.62
  -2   3   4   34.46    2.58
  -1   3   4  130.87    5.95
   0   3   4   -1.21    1.30
   3   3   4   13.10    1.23
   4   3   4   49.42    3.09
   5   3   4  144.00    6.48
   6   3   4   40.70    2.55
   7   3   4   42.12    2.86
   8   3   4   38.44    3.10
   9   3   4  144.48    7.69
  10   3   4   36.72    3.88
  11   3   4  125.89    8.98
  12   3   4    0.20    2.21
  13   3   4   32.38    4.32
  14   3   4   10.18    3.32
  15   3   4    4.41    2.81
  16   3   4    4.71    2.91
  17   3   4   13.10    3.69
  18   3   4    1.80    3.70
 -12   3   5   15.13    2.10
 -11   3   5   15.68    0.79
 -10   3   5   32.72    1.49
  -9   3   5   19.01    0.96
  -8   3   5    6.30    0.60
  -7   3   5   97.42    2.76
  -6   3   5    5.02    0.49
  -5   3   5    4.49    0.68
  -4   3   5   12.82    2.43
  -3   3   5   70.56    5.88
  -2   3   5    4.08    1.09
  -1   3   5   25.81    2.84
   4   3   5   12.32    1.90
   5   3   5    5.02    1.52
   6   3   5    4.08    1.62
   7   3   5  101.81    5.45
   8   3   5   14.52    9.91
   9   3   5   20.16    2.51
  10   3   5   32.83    3.78
  11   3   5   13.69    2.22
  12   3   5   15.76    2.62
  13   3   5    3.80    3.00
  14   3   5    6.81    2.40
  15   3   5   -1.49    2.98
  17   3   5    2.99    3.49
  18   3   5    3.80    3.90
 -11   3   6   74.30    4.48
 -10   3   6    2.19    0.38
  -9   3   6    7.08    0.48
  -8   3   6   25.20    1.00
  -7   3   6   14.82    0.69
  -6   3   6   20.70    1.09
  -5   3   6   11.90    0.97
  -4   3   6   20.88    1.92
  -3   3   6   93.90    5.43
  -2   3   6   16.08    4.33
   5   3   6   15.68    1.90
   6   3   6   19.98    2.06
   7   3   6   16.16    1.69
   8   3   6   37.45   15.67
   9   3   6   11.97    2.91
  10   3   6    8.82    3.80
  11   3   6   84.09    5.32
  12   3   6   -0.59    1.99
  13   3   6   19.10    3.32
  14   3   6    2.69    3.80
  15   3   6    8.01    4.30
  16   3   6    2.99    4.39
  17   3   6    7.67    3.71
 -10   3   7   19.71    2.04
  -9   3   7   73.79    2.92
  -8   3   7   10.89    0.79
  -7   3   7   10.37    0.77
  -6   3   7   26.83    1.35
  -5   3   7   14.36    1.06
  -4   3   7    4.71    1.09
  -3   3   7   17.31    2.16
   6   3   7   24.60    2.18
   7   3   7    8.88    2.09
   8   3   7   12.11    2.09
   9   3   7   81.00    5.58
  10   3   7   20.88    4.66
  11   3   7   19.36    6.78
  12   3   7    1.99    3.30
  13   3   7   14.67    2.83
  14   3   7    6.92    4.42
  15   3   7    7.18    5.57
  16   3   7    2.31    1.79
  17   3   7    0.10    3.24
  -9   3   8   17.81    2.19
  -8   3   8    4.41    1.30
  -7   3   8    4.49    0.38
  -6   3   8   32.72    1.26
  -5   3   8   66.91    2.94
  -4   3   8    2.69    0.89
  -3   3   8   40.07    2.66
   8   3   8    6.00    2.01
   9   3   8   27.98    2.86
  10   3   8    5.81    2.70
  11   3   8    5.81    2.31
  12   3   8    4.49    3.31
  13   3   8    4.08    1.62
  14   3   8   10.63    1.89
  15   3   8    6.30    1.61
  16   3   8    8.88    4.41
  -7   3   9   97.42    6.51
  -6   3   9   15.52    0.87
  -5   3   9   33.76    1.39
  -4   3   9   54.61    2.81
  -3   3   9   24.90    2.89
  -2   3   9   22.18    1.88
   9   3   9    4.20    1.31
  10   3   9    3.69    1.11
  11   3   9    7.67    1.77
  12   3   9    5.38    1.81
  13   3   9   23.52    2.62
  14   3   9    2.40    2.01
  15   3   9    9.80    3.57
  -5   3  10    5.29    0.78
  -4   3  10   30.14    2.31
  -3   3  10   68.72   20.73
  -2   3  10    2.99    1.00
  -1   3  10  105.68    6.58
   0   3  10    0.59    1.09
   1   3  10   92.93    8.48
   2   3  10    2.59    1.00
   3   3  10   18.23    1.96
   4   3  10   27.98    2.75
   5   3  10    8.18    2.29
   6   3  10   11.97    1.52
   7   3  10    8.12    2.51
   8   3  10    9.92    1.58
   9   3  10    6.81    1.41
  10   3  10   11.42    2.50
  11   3  10    4.49    1.48
  12   3  10    1.99    1.61
  13   3  10    3.20    1.79
  14   3  10    8.53    2.10
  -3   3  11   12.39    1.48
  -2   3  11    0.90    0.70
  -1   3  11   54.76    3.40
   0   3  11   29.59    1.96
   1   3  11   50.55    3.27
   2   3  11    1.39    1.09
   3   3  11   14.59    1.99
   4   3  11    1.30    1.21
   5   3  11   18.49    2.06
   6   3  11   21.53    2.88
   7   3  11   17.14    2.57
   8   3  11    7.78    2.29
   9   3  11   14.21    2.71
  10   3  11    7.67    2.27
  11   3  11    6.50    2.29
  12   3  11    9.67    2.43
  13   3  11    4.20    2.50
  -2   3  12    0.00    1.00
  -1   3  12   44.76    4.15
   0   3  12   -1.00    1.10
   1   3  12   50.27    3.40
   2   3  12    0.90    1.20
   3   3  12    0.10    1.22
   4   3  12   37.33    2.44
   5   3  12   11.02    2.12
   6   3  12   18.23    2.56
   7   3  12   15.13    2.33
   8   3  12   -0.59    1.79
   9   3  12   19.80    3.56
  10   3  12    4.28    1.99
  11   3  12   29.27    8.33
   0   3  13   27.25    2.40
   1   3  13    2.59    1.38
   2   3  13   14.36    3.41
   3   3  13   14.59    1.99
   5   3  13   14.82    3.39
   6   3  13    0.71    1.71
   7   3  13    1.59    1.69
   8   3  13    5.11    2.21
   9   3  13   -0.30    2.71
   2   3  14    4.58    1.88
   3   3  14    6.20    1.59
   4   3  14    3.88    1.50
   5   3  14   11.70   11.70
   6   3  14    0.30    1.71
  -4   4 -12    8.70    4.19
  -3   4 -12   11.42    4.19
  -2   4 -12    5.71    3.20
  -1   4 -12   11.02    5.11
   0   4 -12    5.02    3.81
   1   4 -12    8.82    3.98
   2   4 -12    4.00    2.60
   3   4 -12    5.52    2.82
   4   4 -12    4.49    3.31
  -7   4 -11    0.59    2.39
  -6   4 -11    0.10    2.23
  -5   4 -11    5.29    2.48
  -4   4 -11   12.39    2.60
  -3   4 -11   24.21    4.33
  -2   4 -11   19.71    4.71
  -1   4 -11   12.82    4.22
   0   4 -11    0.50    2.10
   1   4 -11    9.67    2.18
   2   4 -11   10.50    2.98
   3   4 -11   13.76    2.67
   4   4 -11   17.89    4.23
   5   4 -11    7.08    3.30
   6   4 -11    4.71    3.30
   7   4 -11   -0.90    3.10
  -9   4 -10    9.67    2.80
  -8   4 -10    7.62    3.42
  -7   4 -10    2.10    2.41
  -6   4 -10   19.62    3.90
  -5   4 -10    7.18    2.57
  -4   4 -10    3.10    2.39
  -3   4 -10   49.98    4.10
  -2   4 -10   12.32    2.39
  -1   4 -10   14.98    2.48
   0   4 -10    2.69    1.90
   1   4 -10   12.11    2.23
   2   4 -10    6.81    3.39
   3   4 -10   56.70    4.22
   4   4 -10    9.00    3.18
   5   4 -10    8.18    2.69
   6   4 -10    1.39    2.78
   7   4 -10    1.21    2.90
   8   4 -10    3.31    3.49
   9   4 -10   11.83    4.54
 -11   4  -9    1.00    2.10
 -10   4  -9    7.51    2.30
  -9   4  -9   10.82    2.30
  -8   4  -9    2.99    2.11
  -7   4  -9    3.80    2.30
  -6   4  -9   14.98    2.48
  -5   4  -9   14.36    2.43
  -4   4  -9    5.20    1.60
  -3   4  -9   18.40    2.06
  -2   4  -9   59.75    3.40
  -1   4  -9    4.08    2.30
   0   4  -9    2.59    1.90
   1   4  -9    2.79    1.70
   2   4  -9   66.42    3.42
   3   4  -9   16.08    1.92
   4   4  -9    8.88    2.09
   5   4  -9   18.40    2.23
   6   4  -9   15.21    4.52
   7   4  -9    2.50    2.81
   8   4  -9    5.29    3.17
   9   4  -9   10.30    2.82
  10   4  -9    8.70    2.30
  11   4  -9    9.12    3.50
 -11   4  -8    5.71    2.39
 -10   4  -8   13.40    3.37
  -9   4  -8    5.52    2.40
  -8   4  -8    9.67    2.49
  -7   4  -8    7.40    2.28
  -6   4  -8    7.29    1.78
  -5   4  -8    1.80    1.39
  -4   4  -8    6.50    1.78
  -3   4  -8   38.07    2.22
  -2   4  -8    9.49    1.79
  -1   4  -8    6.60    2.11
   0   4  -8   33.87    3.14
   1   4  -8    7.40    1.69
   2   4  -8    9.67    1.80
   3   4  -8   40.32    3.56
   4   4  -8    6.30    2.01
   5   4  -8    2.79    1.70
   6   4  -8    4.49    2.42
   7   4  -8    7.29    2.59
   8   4  -8   11.22    4.69
   9   4  -8    1.30    2.60
  10   4  -8   14.82    3.08
  11   4  -8   -0.40    2.68
  12   4  -8    0.00    1.00
 -11   4  -7   21.72   13.14
 -10   4  -7   -0.30    2.11
  -9   4  -7    3.31    3.09
  -8   4  -7    0.71    7.32
  -7   4  -7   -0.40    1.30
  -6   4  -7   53.58    2.34
  -5   4  -7    6.71    1.40
  -4   4  -7   17.47    1.59
  -3   4  -7   74.65    3.28
  -2   4  -7   16.40    1.54
  -1   4  -7    7.62    1.60
   0   4  -7    0.00    1.00
   1   4  -7    2.31    1.31
   2   4  -7   11.90    1.73
   3   4  -7   69.56    3.50
   4   4  -7   19.89    2.32
   5   4  -7    8.88    2.03
   6   4  -7   59.75    4.33
   7   4  -7    0.20    1.81
   8   4  -7    1.49    2.49
   9   4  -7   -1.59    2.49
  10   4  -7   -1.10    2.39
  11   4  -7   -3.20    2.61
  12   4  -7    0.50    2.41
  13   4  -7    3.88    5.99
 -11   4  -6    2.69    2.20
 -10   4  -6    1.59    1.69
  -9   4  -6    6.71    2.18
  -8   4  -6   12.89    1.36
  -7   4  -6   17.98    1.53
  -6   4  -6   48.86    2.66
  -5   4  -6    2.89    1.29
  -4   4  -6    7.18    1.50
  -3   4  -6   18.66    1.81
  -2   4  -6    1.90    1.10
  -1   4  -6    9.99    1.52
   0   4  -6  107.54    4.56
   1   4  -6   13.32    1.83
   2   4  -6    1.10    1.30
   3   4  -6   20.43    2.71
   4   4  -6    5.62    1.52
   5   4  -6    7.08    1.92
   6   4  -6   52.85    4.07
   7   4  -6   15.60    3.08
   8   4  -6   12.89    2.23
   9   4  -6    1.80    2.09
  11   4  -6    8.53    2.80
  12   4  -6    6.20    2.79
  13   4  -6    3.69    2.80
  14   4  -6    3.61    3.42
 -11   4  -5    3.10    2.01
 -10   4  -5    8.53    1.99
  -9   4  -5   11.63    2.73
  -8   4  -5   20.07    1.79
  -7   4  -5   11.97    1.52
  -6   4  -5   56.25    2.85
  -5   4  -5   77.26    3.16
  -4   4  -5    5.62    1.09
  -3   4  -5    1.80    0.99
  -2   4  -5   39.94    1.90
  -1   4  -5    3.80    1.21
   0   4  -5   -1.21    0.90
   1   4  -5    5.11    1.22
   2   4  -5   40.96    2.43
   3   4  -5    4.88    1.41
   4   4  -5    6.20    1.29
   5   4  -5   81.72    7.05
   6   4  -5   53.14    4.37
   7   4  -5   10.82    2.11
   8   4  -5   23.81    2.54
   9   4  -5    2.69    1.80
  10   4  -5    9.99    2.59
  11   4  -5    1.80    3.48
  12   4  -5    3.69    3.30
  13   4  -5   11.49    5.09
  14   4  -5    5.38    2.78
  15   4  -5    7.02    3.82
 -11   4  -4   -0.40    1.69
 -10   4  -4   16.16    2.17
  -9   4  -4   14.90    2.32
  -8   4  -4   28.62    2.03
  -7   4  -4    0.79    0.80
  -6   4  -4    1.80    0.80
  -5   4  -4    4.49    1.10
  -4   4  -4   31.81    1.47
  -3   4  -4   10.50    0.91
  -2   4  -4    1.99    0.70
  -1   4  -4   49.84    2.68
   0   4  -4   22.00    2.16
   1   4  -4   54.17    2.80
   2   4  -4    3.39    0.88
   3   4  -4    6.92    1.42
   4   4  -4   28.84    2.47
   5   4  -4    7.78    3.01
   6   4  -4    1.59    2.49
   7   4  -4    0.79    2.08
   8   4  -4   24.50    2.57
   9   4  -4   12.18    2.09
  10   4  -4   16.48    2.44
  11   4  -4    3.69    2.19
  12   4  -4   13.18    3.70
  13   4  -4    8.41    4.12
  14   4  -4   11.70    6.70
  15   4  -4   13.69    4.81
 -10   4  -3    2.50    2.21
  -9   4  -3    9.49    1.91
  -8   4  -3   58.06    2.59
  -7   4  -3   36.97    1.34
  -6   4  -3   64.96    2.10
  -5   4  -3   79.74    2.32
  -4   4  -3    1.39    0.71
  -3   4  -3   11.02    0.80
  -2   4  -3    3.39    0.70
  -1   4  -3   50.84    2.00
   0   4  -3    0.50    0.81
   1   4  -3   47.06    3.02
   2   4  -3    1.59    0.91
   3   4  -3   11.83    1.72
   4   4  -3    0.20    1.01
   5   4  -3   79.74    4.82
   6   4  -3   79.39    4.81
   7   4  -3   36.24    3.61
   8   4  -3   62.25    4.89
   9   4  -3    5.62    1.80
  10   4  -3    0.30    2.21
  11   4  -3   16.56    2.36
  12   4  -3   15.92    3.03
  13   4  -3    5.11    3.21
  14   4  -3   16.16    3.86
  15   4  -3   21.90    4.49
 -11   4  -2    1.99    1.61
 -10   4  -2    4.88    1.68
  -9   4  -2   11.97    1.11
  -8   4  -2    4.58    0.81
  -7   4  -2    6.40    0.61
  -6   4  -2   26.21    1.02
  -5   4  -2   36.24    1.32
  -4   4  -2   58.22    1.83
  -3   4  -2   47.75    1.52
  -2   4  -2    4.08    0.61
  -1   4  -2   27.67    1.05
   0   4  -2   27.25    1.46
   1   4  -2   27.77    1.48
   2   4  -2    6.10    0.99
   3   4  -2   58.83    7.67
   4   4  -2   59.75    2.94
   5   4  -2   36.24    2.17
   6   4  -2   26.94    2.08
   7   4  -2   11.22    2.88
   8   4  -2    7.62    2.93
   9   4  -2   12.32    2.53
  10   4  -2    5.71    2.39
  11   4  -2   -0.40    2.49
  12   4  -2   23.52    3.01
  13   4  -2   11.83    7.91
  14   4  -2    9.18    4.00
  15   4  -2   54.02    8.67
  16   4  -2    9.18    4.12
 -12   4  -1    0.40    1.59
 -11   4  -1    1.49    1.59
 -10   4  -1   16.32    2.18
  -9   4  -1    7.08    1.38
  -8   4  -1   10.63    0.91
  -7   4  -1   22.75    0.76
  -6   4  -1    1.49    1.29
  -5   4  -1   45.16    3.23
  -4   4  -1   31.25    1.90
  -3   4  -1    5.52    1.08
  -2   4  -1   35.16    2.13
  -1   4  -1    6.60    0.51
   0   4  -1    0.71    0.60
   1   4  -1    9.49    0.92
   2   4  -1   34.46    2.11
   3   4  -1    9.80    1.50
   5   4  -1   39.06    2.75
   6   4  -1   -0.50    1.31
   7   4  -1   29.27    2.81
   8   4  -1   13.99    2.99
   9   4  -1    5.20    2.01
  10   4  -1   23.43    2.61
  11   4  -1   -0.40    2.49
  12   4  -1    3.69    1.88
  13   4  -1    7.08    2.61
  14   4  -1   17.72    9.51
  15   4  -1   12.82    3.79
  16   4  -1   22.56    4.75
 -12   4   0    2.40    1.80
 -11   4   0    6.60    1.59
 -10   4   0    7.40    1.69
  -9   4   0    2.10    1.19
  -8   4   0   19.98    2.06
  -7   4   0   17.72    2.19
  -6   4   0   27.25    2.19
  -5   4   0    6.50    1.48
  -4   4   0   27.35    2.20
  -3   4   0   19.27    1.58
  -2   4   0   55.80    2.84
  -1   4   0  216.09    7.94
   0   4   0   54.32    3.24
   1   4   0  209.96    6.09
   2   4   0   54.17    2.36
   3   4   0   24.11    1.87
   4   4   0   28.09    2.01
   5   4   0    3.10    1.41
   6   4   0   26.94    2.08
   7   4   0   18.06    1.70
   8   4   0   20.70    2.18
   9   4   0    3.50    1.68
  10   4   0    8.88    2.09
  11   4   0    9.42    2.21
  12   4   0    4.41    2.02
  13   4   0   15.92    3.59
  14   4   0    3.61    7.83
  15   4   0   17.31    3.66
  16   4   0   13.03    7.08
 -11   4   1    2.50    1.80
 -10   4   1   23.23    2.51
  -9   4   1    5.52    1.08
  -8   4   1   15.92    1.60
  -7   4   1   26.32    1.95
  -6   4   1    1.80    1.10
  -5   4   1   35.16    2.13
  -4   4   1   38.44    2.36
  -3   4   1    7.02    1.22
  -2   4   1   31.36    2.02
  -1   4   1    7.62    1.21
   0   4   1    2.59    1.71
   1   4   1   12.18    2.37
   2   4   1   35.28    1.54
   3   4   1    8.01    1.08
   4   4   1   39.94    2.28
   5   4   1   51.12    4.86
   6   4   1   13.99    4.41
   7   4   1   37.45    2.82
   8   4   1   12.89    2.08
   9   4   1   11.22    2.08
  10   4   1   17.14    2.57
  11   4   1    6.40    3.59
  12   4   1    2.79    2.81
  13   4   1    4.71    3.60
  14   4   1    3.61    2.62
  15   4   1    9.49    3.57
  16   4   1   12.53    3.82
 -11   4   2    1.69    1.51
 -10   4   2   10.63    1.89
  -9   4   2    9.80    1.19
  -8   4   2    4.28    1.28
  -7   4   2    6.20    1.39
  -6   4   2   30.58    2.77
  -5   4   2   32.83    1.95
  -4   4   2   56.25    3.75
  -3   4   2   51.27    3.15
  -2   4   2    2.31    1.09
  -1   4   2   23.23    2.80
   0   4   2   24.50    2.47
   1   4   2   23.72    2.63
   2   4   2    2.59    2.00
   3   4   2   47.33    2.06
   4   4   2   53.14    2.33
   5   4   2   36.84    2.19
   6   4   2   30.25    3.85
   7   4   2    6.00    1.42
   8   4   2    3.80    2.50
   9   4   2   10.63    2.48
  10   4   2    8.53    1.81
  11   4   2   11.29    6.32
  12   4   2   23.81    6.15
  13   4   2   16.00    4.00
  14   4   2    8.88    2.98
  15   4   2   58.98    7.07
  16   4   2    0.90    3.21
 -11   4   3   13.62    3.10
 -10   4   3    0.90    1.50
  -9   4   3    6.00    0.98
  -8   4   3   57.30    4.09
  -7   4   3   30.58    1.99
  -6   4   3   66.10    2.93
  -5   4   3   78.50    3.19
  -4   4   3   -0.50    1.01
  -3   4   3    7.29    1.62
  -2   4   3    2.31    1.61
  -1   4   3   44.62    4.01
   0   4   3    0.50    1.80
   1   4   3   41.73    3.36
   2   4   3    0.59    1.99
   3   4   3    7.18    1.02
   4   4   3    1.90    1.10
   5   4   3   87.05    6.72
   6   4   3   64.00    3.52
   7   4   3   44.22    2.93
   8   4   3   67.90    6.10
   9   4   3   11.29    2.69
  10   4   3    4.08    1.78
  11   4   3   13.32    3.14
  12   4   3    9.18    2.30
  13   4   3   -1.30    2.90
  14   4   3   13.10    3.69
  15   4   3   30.36   11.79
 -10   4   4   12.39    2.11
  -9   4   4   10.50    3.18
  -8   4   4   18.49    1.72
  -7   4   4   -0.20    1.31
  -6   4   4    1.10    1.70
  -5   4   4    2.99    1.21
  -4   4   4   29.92    2.19
  -3   4   4    7.62    1.60
  -2   4   4    5.71    1.82
  -1   4   4   37.95    3.45
   0   4   4   17.31    2.33
   1   4   4   46.24    4.76
   2   4   4    6.30    2.21
   3   4   4    8.82    2.20
   4   4   4   33.41    1.85
   5   4   4   15.52    3.70
   6   4   4    4.71    1.52
   7   4   4    2.69    2.49
   8   4   4   22.37    3.41
   9   4   4   10.82    2.50
  10   4   4   14.36    3.56
  11   4   4    0.59    3.19
  12   4   4   13.10    2.82
  13   4   4    1.99    2.40
  14   4   4    7.67    4.10
  15   4   4    7.29    3.78
  -8   4   5   21.44    3.43
  -7   4   5   10.89    0.99
  -6   4   5   47.06    2.47
  -5   4   5  108.99   22.55
  -4   4   5    1.21    1.41
  -3   4   5    2.31    1.61
  -2   4   5   41.60    4.13
  -1   4   5    1.21    1.91
   0   4   5    0.10    1.82
   1   4   5    5.81    2.02
   2   4   5   35.16    3.32
   3   4   5    2.59    3.19
   5   4   5   77.44    4.40
   6   4   5  170.82   58.55
   7   4   5   12.67    1.78
   8   4   5   21.72    2.24
   9   4   5    0.79    1.99
  10   4   5    6.00    2.20
  11   4   5    5.20    3.10
  12   4   5    6.81    4.59
  13   4   5   17.64    3.70
  14   4   5    5.71    3.39
  -5   4   6    4.00    2.00
  -4   4   6    8.88    2.03
  -3   4   6   16.48    2.44
  -2   4   6   -1.30    1.71
  -1   4   6    7.02    2.01
   1   4   6   12.39    2.11
   2   4   6   -0.90    1.90
   7   4   6   12.89    2.30
   8   4   6    8.12    2.11
   9   4   6    3.88    2.09
  10   4   6    0.40    2.89
  11   4   6   11.49    3.12
  12   4   6    1.90    2.40
  13   4   6   -0.79    2.49
  14   4   6    1.80    2.89
  -4   4   7   13.40    1.98
  -3   4   7   70.73    4.88
   0   4   7    3.31    2.22
   1   4   7    5.29    2.39
   8   4   7    2.50    2.91
   9   4   7    3.50    2.28
  10   4   7    4.20    3.12
  11   4   7    2.19    2.90
  12   4   7    2.19    2.60
  13   4   7   21.16    7.18
  -2   4   8    8.12    1.99
  -1   4   8    4.58    2.48
   0   4   8   44.62    4.14
  10   4   8   16.89    4.60
  11   4   8    3.61    3.31
   0   4   9    0.00    1.00
   0   4  11    4.00    5.68
   1   4  11   10.89    1.78
   2   4  11    0.40    1.20
   3   4  11   20.88    3.11
   4   4  11   17.64    7.73
   5   4  11    0.59    1.39
   6   4  11    3.10    3.31
   7   4  11    4.20    1.31
   2   4  12    3.31    1.49
   3   4  12    9.30    6.28
   4   4  12   10.37    2.00
  -2   5  -8    2.79    4.98
  -1   5  -8   -1.99    3.30
   0   5  -8    3.31    4.40
   1   5  -8    9.18    5.82
  -6   5  -7    6.20    2.79
  -5   5  -7    0.90    2.60
  -4   5  -7   11.02    4.91
  -3   5  -7    7.51    4.99
  -2   5  -7    2.10    3.10
  -1   5  -7   24.40    4.94
   0   5  -7    4.80    3.99
   1   5  -7   26.83    5.59
   2   5  -7   12.53    5.38
   3   5  -7   -0.90    4.01
  -8   5  -6   16.89   15.70
  -7   5  -6    2.59    3.61
  -6   5  -6    8.70    3.30
  -5   5  -6    0.30    3.82
  -4   5  -6    8.82    4.22
  -3   5  -6   23.62    3.60
  -2   5  -6    2.40    4.31
  -1   5  -6    5.20    2.78
   0   5  -6    0.79    3.19
   1   5  -6    4.00    2.48
   2   5  -6    3.61    3.50
   3   5  -6   18.23    4.44
  -9   5  -5    3.88    4.37
  -8   5  -5    7.67    5.21
  -7   5  -5    0.50    3.62
  -6   5  -5   -1.90    3.20
  -5   5  -5   20.98    4.49
  -4   5  -5    9.18    4.48
  -3   5  -5   -1.59    3.38
  -2   5  -5    4.00    2.48
  -1   5  -5   11.22    4.22
   0   5  -5   39.82    8.83
   1   5  -5    8.29    4.32
   2   5  -5   17.22    5.39
 -10   5  -4   -4.28    7.87
  -9   5  -4   26.94    8.93
  -8   5  -4   -2.50    5.09
  -7   5  -4    2.50    3.51
  -6   5  -4    5.02    3.49
  -5   5  -4    3.88    3.78
  -4   5  -4   10.37    2.70
  -3   5  -4   40.07    5.70
  -2   5  -4   45.16    5.11
  -1   5  -4   13.40    4.39
   0   5  -4    5.29   12.01
   1   5  -4   11.09    3.00
   2   5  -4   38.44    4.59
 -10   5  -3    9.99    3.73
  -9   5  -3    7.78    4.07
  -8   5  -3    0.40    2.78
  -7   5  -3    8.12    4.10
  -6   5  -3   18.06    5.70
  -5   5  -3    5.71    3.11
  -4   5  -3    7.67    3.38
  -3   5  -3   18.66    3.97
  -2   5  -3    6.40    2.68
  -1   5  -3    2.99    3.18
   0   5  -3   73.10    5.47
   1   5  -3    8.53    3.68
 -10   5  -2   -3.50    3.10
  -9   5  -2   10.11    4.83
  -8   5  -2   10.69    3.60
  -7   5  -2   16.89    3.86
  -6   5  -2    3.88    3.07
  -5   5  -2    3.69    2.19
  -4   5  -2   31.36    5.49
  -3   5  -2   36.84    4.25
  -2   5  -2   19.18    3.42
  -1   5  -2   10.11    2.48
   0   5  -2    4.49    3.60
   1   5  -2   11.49    3.19
 -11   5  -1    0.90    2.81
 -10   5  -1    1.10    3.21
  -9   5  -1    9.30   13.48
  -8   5  -1    4.20    5.62
  -7   5  -1    7.02    2.70
  -6   5  -1    8.88   10.31
  -5   5  -1   38.32    6.56
  -4   5  -1    2.19    2.90
  -3   5  -1   50.13    4.11
  -2   5  -1   -0.71    2.40
  -1   5  -1    2.19    2.19
   0   5  -1   41.86    3.75
 -11   5   0    9.80    8.83
 -10   5   0   -0.59    2.59
  -9   5   0   -4.28    2.40
  -8   5   0    6.40    3.59
  -7   5   0    7.40    3.37
  -6   5   0   -1.21    3.10
  -5   5   0    9.61    3.60
  -4   5   0    9.00    2.58
  -3   5   0   -2.31    2.01
  -2   5   0   -2.69    2.10
  -1   5   0    3.80    3.00
 -10   5   1    2.19    3.11
  -9   5   1    5.29    2.99
  -8   5   1    9.12    3.02
  -7   5   1    8.58    3.81
  -6   5   1    4.41    4.49
  -5   5   1   23.52    3.01
  -4   5   1    5.38    2.41
  -3   5   1   48.02    4.30
  -2   5   1   -1.59    2.19
  -7   5   2   15.68   17.03
  -6   5   2    1.10    2.90
  -5   5   2    3.20    2.29
  -4   5   2   26.11    3.17
  -3   5   2   39.31    5.64
  -5   5   3    8.18    2.40
   0   0   0    0.00    0.00
;
_shelx_hkl_checksum     12013
_shelx_res_file
;
    s424.res created by SHELXL-2014/7
TITL p in Pna2(1)
CELL 0.71073  18.8585   4.7884  14.4285  90.000  90.000  90.000
ZERR    4.00   0.0009   0.0002   0.0006   0.000   0.000   0.000
LATT -1
SYMM  -X,-Y,0.500+Z
SYMM  0.500+X,0.500-Y,+Z
SYMM  0.500-X,0.500+Y,0.500+Z
SFAC  C        2.31000 20.84392  1.02000 10.20751   1.58860   0.56870 =
         0.86500  51.65125   0.21560   0.003   0.002    11.500   0.770  12.011
SFAC  H        0.49300 10.51091  0.32291 26.12573   0.14019   3.14236 =
         0.04081  57.79977   0.00304   0.000   0.000     0.620   0.320   1.008
SFAC  N       12.21261  0.00570  3.13220  9.89331   2.01250  28.99754 =
         1.16630   0.58260 -11.52901   0.006   0.003    19.600   0.700  14.007
SFAC  O
UNIT 48 60 20 8
L.S. 10
ACTA
TEMP -40
OMIT -1 50
FMAP 2
PLAN 10
BOND 0.5
BOND $H
CONF
DFIX 0.83 0.02 O1 H1A O1 H1B O2 H2A O2 H2B
WGHT    0.031500    0.229100
EXTI    0.018173
FVAR       0.62099
N1    3    0.710354    0.479336    1.047155    11.00000    0.03567    0.04871 =
         0.04527    0.00357   -0.00347   -0.00133
N2    3    0.696053    0.520039    0.894926    11.00000    0.04332    0.04640 =
         0.04192   -0.00523    0.00346   -0.00116
N3    3    0.621082    0.803504    0.988382    11.00000    0.03640    0.04103 =
         0.03770   -0.00016    0.00019   -0.00462
N4    3    0.589895    0.852233    1.071193    11.00000    0.05096    0.06195 =
         0.03842    0.00055    0.00223    0.00818
N5    3    0.541078    1.044280    1.056461    11.00000    0.04710    0.05710 =
         0.04307   -0.00060    0.00163    0.00705
C1    1    0.675223    0.602400    0.976840    11.00000    0.03022    0.03744 =
         0.04836    0.00145    0.00076   -0.00613
C2    1    0.757583    0.299569    1.005961    11.00000    0.03735    0.04698 =
         0.06082    0.00359    0.00095    0.00457
AFIX  43
H2    2    0.790047    0.181500    1.036103    11.00000   -1.20000
AFIX   0
C3    1    0.748165    0.325971    0.913866    11.00000    0.04049    0.04486 =
         0.06088   -0.00536    0.00272    0.00215
AFIX  43
H3    2    0.773586    0.225987    0.868706    11.00000   -1.20000
AFIX   0
C4    1    0.705173    0.524154    1.147513    11.00000    0.05891    0.10543 =
         0.04506    0.00578   -0.00329    0.01387
AFIX 137
H4A   2    0.658483    0.468525    1.168836    11.00000   -1.50000
H4B   2    0.712666    0.720257    1.161233    11.00000   -1.50000
H4C   2    0.740946    0.413314    1.178824    11.00000   -1.50000
AFIX   0
C5    1    0.592348    0.964462    0.921335    11.00000    0.04193    0.04006 =
         0.03907    0.00050    0.00235   -0.00724
AFIX  43
H5    2    0.604702    0.969389    0.858240    11.00000   -1.20000
AFIX   0
C6    1    0.541504    1.118334    0.965063    11.00000    0.03637    0.03465 =
         0.03943   -0.00040    0.00183   -0.00698
C7    1    0.493219    1.329620    0.926148    11.00000    0.03555    0.03572 =
         0.04494   -0.00227    0.00235   -0.00752
C8    1    0.494775    1.386908    0.832104    11.00000    0.04037    0.04835 =
         0.04520   -0.00528    0.00188    0.00149
AFIX  43
H8    2    0.526325    1.289241    0.793460    11.00000   -1.20000
AFIX   0
C9    1    0.450091    1.587518    0.794437    11.00000    0.05046    0.06203 =
         0.04443    0.00609   -0.00375   -0.00548
AFIX  43
H9    2    0.451650    1.626006    0.730585    11.00000   -1.20000
AFIX   0
C10   1    0.403547    1.729889    0.850608    11.00000    0.04895    0.04457 =
         0.06409    0.00403   -0.00771    0.00048
AFIX  43
H10   2    0.373219    1.865149    0.824955    11.00000   -1.20000
AFIX   0
C11   1    0.401175    1.675031    0.944471    11.00000    0.04783    0.04117 =
         0.05870   -0.00209    0.00458    0.00228
AFIX  43
H11   2    0.369034    1.771583    0.982588    11.00000   -1.20000
AFIX   0
C12   1    0.446317    1.477173    0.982370    11.00000    0.04989    0.03973 =
         0.04305    0.00183    0.00709   -0.00127
AFIX  43
H12   2    0.445266    1.442343    1.046471    11.00000   -1.20000
AFIX   0
O1    4    0.660221    0.530405    0.702149    11.00000    0.06030    0.04622 =
         0.05145    0.00662   -0.00283   -0.00290
O2    4    0.592251    1.028171    0.668286    11.00000    0.06165    0.04722 =
         0.06082   -0.00776   -0.01415    0.00397
H1A   2    0.674521    0.533384    0.757933    11.00000    0.11527
H1B   2    0.640732    0.371386    0.691862    11.00000    0.07855
H2A   2    0.554571    1.018569    0.640122    11.00000    0.07727
H2B   2    0.608042    0.869108    0.680302    11.00000    0.08122
HKLF 4
REM  p in Pna2(1)
REM R1 =  0.0446 for    1878 Fo > 4sig(Fo)  and  0.0612 for all    2277 data
REM    190 parameters refined using      5 restraints
END
WGHT      0.0315      0.2289
REM Highest difference peak  0.150,  deepest hole -0.152,  1-sigma level  0.035
Q1    1   0.6190  0.9530  0.9581  11.00000  0.05    0.15
Q2    1   0.5441  0.9774  0.9480  11.00000  0.05    0.14
Q3    1   0.5771  0.9956  0.7859  11.00000  0.05    0.13
Q4    1   0.5987  1.0495  1.0818  11.00000  0.05    0.12
Q5    1   0.6252  0.8507  1.1191  11.00000  0.05    0.12
Q6    1   0.6200  0.9255  0.8730  11.00000  0.05    0.12
Q7    1   0.5835  0.7861  0.8190  11.00000  0.05    0.12
Q8    1   0.6564  0.7876  0.9858  11.00000  0.05    0.11
Q9    1   0.6189  0.8548  0.8008  11.00000  0.05    0.11
Q10   1   0.7580  0.2365  0.8383  11.00000  0.05    0.11
;
_shelx_res_checksum     71375
