# Supplementary material for: Crystal structure of 1-(1-methyl-1H-imidazol-2-yl)-4-phenyl-1H-1,2,3-triazole dihydrate
Source: Acta Crystallogr E Crystallogr Commun. 2015 Nov 14;71(Pt 12):o945–6. doi: 10.1107/S2056989015020721 (PMC4719915; doi:10.1107/S2056989015020721)
Supplement: Supplementary file 2 [file e-71-0o945-Isup2.hkl]

data_I                                                                          
_shelx_title ' p in Pna2(1)'                                                    
_shelx_refln_list_code          4                                               
_shelx_F_calc_maximum      122.25                                               
_exptl_crystal_F_000       551.85                                               
_reflns_d_resolution_high  0.8409                                               
                                                                                
loop_                                                                           
 _space_group_symop_operation_xyz                                               
 'x, y, z'                                                                      
 '-x, -y, z+1/2'                                                                
 'x+1/2, -y+1/2, z'                                                             
 '-x+1/2, y+1/2, z+1/2'                                                         
                                                                                
_cell_length_a    18.8585                                                       
_cell_length_b     4.7884                                                       
_cell_length_c    14.4285                                                       
_cell_angle_alpha  90.000                                                       
_cell_angle_beta   90.000                                                       
_cell_angle_gamma  90.000                                                       
                                                                                
_shelx_F_squared_multiplier     1.000                                           
                                                                                
loop_                                                                           
 _refln_index_h                                                                 
 _refln_index_k                                                                 
 _refln_index_l                                                                 
 _refln_F_squared_calc                                                          
 _refln_F_squared_meas                                                          
 _refln_F_squared_sigma                                                         
 _refln_observed_status                                                         
   2   0 -17          2.04          5.33         6.61 o                         
   0   0 -16         60.98         44.67         6.46 o                         
   2   0 -16         39.14         48.61         5.59 o                         
   4   0 -16          6.87         11.82         8.36 o                         
   6   0 -16         37.42         33.04         9.03 o                         
   8   0 -16         15.34         42.69        13.37 o                         
   1   1 -16         10.58          3.94         3.94 o                         
   2   1 -16          5.01         14.32         4.53 o                         
   3   1 -16         24.22         33.99         7.87 o                         
   4   1 -16          9.40          6.00         4.44 o                         
   5   1 -16          9.31         19.32         6.55 o                         
   6   1 -16          7.37         13.94        37.19 o                         
   7   1 -16          9.32         13.52         6.10 o                         
   0   2 -16         14.07         18.26         9.23 o                         
   1   2 -16         11.48         27.28        73.31 o                         
   2   0 -15         12.94         14.64         5.82 o                         
   4   0 -15         71.94         89.14         8.61 o                         
   6   0 -15         89.59         87.80        11.99 o                         
   8   0 -15         63.04         56.37        10.80 o                         
  10   0 -15          8.59         17.31        88.90 o                         
   0   1 -15         20.25         29.44         5.60 o                         
   1   1 -15         91.03        100.73         4.51 o                         
   2   1 -15         25.20         23.73         5.33 o                         
   3   1 -15         65.28         57.02         3.96 o                         
   4   1 -15         34.66         32.31         4.31 o                         
   5   1 -15         27.18         27.43         7.22 o                         
   6   1 -15         11.64         24.43         6.80 o                         
   7   1 -15          7.78         10.70         5.41 o                         
   8   1 -15          0.36          3.31         9.14 o                         
   9   1 -15         22.93          9.32         4.61 o                         
  10   1 -15          1.60         21.75        12.19 o                         
   1   2 -15          5.90         17.90         6.03 o                         
   2   2 -15          3.03          9.49         6.35 o                         
   3   2 -15          7.63         16.29         4.02 o                         
   4   2 -15         33.21         31.53         4.58 o                         
   5   2 -15          1.10          9.10         4.35 o                         
   6   2 -15          1.61          8.79         5.94 o                         
   7   2 -15          0.25          9.31         8.38 o                         
   0   0 -14        452.13        451.49        17.13 o                         
   2   0 -14         12.49         18.37         2.22 o                         
   4   0 -14         26.33         18.87         3.46 o                         
   6   0 -14        101.79        103.31        13.48 o                         
   8   0 -14         51.82         50.62         8.42 o                         
  10   0 -14          7.37         19.46        19.24 o                         
  12   0 -14         24.29         36.66        12.68 o                         
   1   1 -14          3.82         12.16         2.43 o                         
   2   1 -14         52.27         47.70         2.68 o                         
   3   1 -14         52.81         55.46         4.62 o                         
   4   1 -14          8.38         12.27         5.13 o                         
   5   1 -14         39.77         28.99         3.30 o                         
   6   1 -14         10.48         11.95         6.41 o                         
   7   1 -14          8.41         13.99         5.51 o                         
   8   1 -14          1.75          3.94         4.04 o                         
   9   1 -14         20.12         26.32         6.69 o                         
  10   1 -14          6.85         16.92         6.49 o                         
  11   1 -14         39.27         38.10         8.51 o                         
  12   1 -14          7.60         15.79         5.78 o                         
   0   2 -14         93.97         89.44        20.74 o                         
   1   2 -14         30.87         28.70         5.81 o                         
   2   2 -14          3.65          8.13         3.10 o                         
   3   2 -14         55.95         52.90         4.10 o                         
   4   2 -14         11.67         21.32         3.86 o                         
   5   2 -14         22.37         27.30         7.72 o                         
   6   2 -14          6.79         -1.16         3.43 o                         
   7   2 -14         56.91         55.38         5.40 o                         
   8   2 -14         43.31         31.55         7.02 o                         
   9   2 -14          1.70         -1.33         4.14 o                         
  10   2 -14         24.95         46.27         8.84 o                         
   1   3 -14         11.18         21.89         8.20 o                         
   2   3 -14         14.32         17.92         4.78 o                         
   3   3 -14         30.14         29.94         4.10 o                         
   4   3 -14          6.47          9.38         4.02 o                         
   5   3 -14         29.78         26.90         7.05 o                         
   2   0 -13        358.62        375.63         9.04 o                         
   4   0 -13         12.48         13.49         2.45 o                         
   6   0 -13        140.88        138.53        14.65 o                         
   8   0 -13        131.07        120.39         8.06 o                         
  10   0 -13         35.59         36.59         8.25 o                         
  12   0 -13         59.38         92.82        24.91 o                         
  14   0 -13          6.99         -0.97        14.15 o                         
   0   1 -13         13.68         16.53         2.77 o                         
   1   1 -13          8.40          8.20         4.05 o                         
   2   1 -13         36.93         31.26         3.17 o                         
   3   1 -13        201.61        198.80        12.53 o                         
   4   1 -13        161.24        163.10         5.88 o                         
   5   1 -13         16.58         14.99         3.82 o                         
   6   1 -13         32.38         29.64        20.25 o                         
   7   1 -13         21.70         24.40         5.32 o                         
   8   1 -13         20.35         24.65         3.63 o                         
   9   1 -13         93.16         92.08         4.61 o                         
  10   1 -13         14.14         21.81         4.46 o                         
  11   1 -13         42.70         50.46        33.99 o                         
  12   1 -13         29.19         39.93         6.85 o                         
  13   1 -13          8.27         21.99         8.65 o                         
  14   1 -13          3.27         15.23         5.87 o                         
   1   2 -13        193.85        188.36         5.39 o                         
   2   2 -13          1.79         -1.30         2.60 o                         
   3   2 -13         27.58         23.24         3.09 o                         
   4   2 -13         12.57          9.47         3.66 o                         
   5   2 -13         20.92         19.03         3.35 o                         
   6   2 -13         83.41         86.43         7.53 o                         
   7   2 -13          1.33          9.90        30.66 o                         
   8   2 -13          6.50         21.54        47.92 o                         
   9   2 -13         26.16         31.65         7.24 o                         
  10   2 -13          7.69         27.13         5.95 o                         
  11   2 -13         12.63         22.50         7.11 o                         
  12   2 -13          7.87         23.72         7.15 o                         
   0   3 -13         62.80         62.11         5.81 o                         
   1   3 -13          3.40          9.45         3.34 o                         
   2   3 -13         41.40         50.38         6.72 o                         
   3   3 -13         54.99         57.39         6.13 o                         
   4   3 -13         11.64         15.30         3.97 o                         
   5   3 -13         42.62         52.49         5.86 o                         
   6   3 -13          9.44          7.74         4.06 o                         
   7   3 -13          0.45         10.43         4.95 o                         
   8   3 -13          1.46          5.86         3.91 o                         
   0   0 -12        542.80        545.42        17.32 o                         
   2   0 -12         22.08         13.24         4.16 o                         
   4   0 -12         20.95         28.69         2.27 o                         
   6   0 -12        164.26        171.40         7.56 o                         
   8   0 -12        583.43        601.77        18.73 o                         
  10   0 -12        189.20        201.37        11.28 o                         
  12   0 -12        494.51        512.88        26.19 o                         
  14   0 -12          6.44          4.55         6.54 o                         
  16   0 -12         57.17         58.66         7.55 o                         
   1   1 -12         51.75         49.66         2.22 o                         
   2   1 -12        185.51        187.58         4.79 o                         
   3   1 -12        345.06        334.49         7.35 o                         
   4   1 -12         62.65         57.86         2.70 o                         
   5   1 -12        212.67        221.85         6.40 o                         
   6   1 -12         65.56         71.07         5.21 o                         
   7   1 -12        202.13        207.77         8.59 o                         
   8   1 -12         60.35         54.67        13.49 o                         
   9   1 -12          2.94          5.86         3.63 o                         
  10   1 -12         39.41         39.09         4.93 o                         
  11   1 -12         26.23         40.52         6.80 o                         
  12   1 -12         32.57         28.68         4.97 o                         
  13   1 -12          9.55         16.43         6.13 o                         
  14   1 -12          1.15         -0.54         4.92 o                         
  15   1 -12         54.80         59.08         9.39 o                         
   0   2 -12        280.38        280.67        10.18 o                         
   1   2 -12         57.31         52.07         2.57 o                         
   2   2 -12         49.12         55.15         2.70 o                         
   3   2 -12          0.13          0.84         3.81 o                         
   4   2 -12        118.08        124.62         4.51 o                         
   5   2 -12          3.76          2.82         2.49 o                         
   6   2 -12         22.57         22.82         3.53 o                         
   7   2 -12         47.73         38.96         4.24 o                         
   8   2 -12         63.77         65.48         6.25 o                         
   9   2 -12          7.25          3.98         3.93 o                         
  10   2 -12         58.41         57.17        28.18 o                         
  11   2 -12         11.71         18.50         5.98 o                         
  12   2 -12         30.52         38.89         7.90 o                         
  13   2 -12          8.80         12.72         5.29 o                         
   1   3 -12        127.07        124.40         5.54 o                         
   2   3 -12          5.95         10.15         4.15 o                         
   3   3 -12          4.72          4.92         3.21 o                         
   4   3 -12         83.39         83.25         4.18 o                         
   5   3 -12         29.97         34.70         4.89 o                         
   6   3 -12         49.26         56.14         4.33 o                         
   7   3 -12         32.81         33.43         5.10 o                         
   8   3 -12          0.42         13.52         8.74 o                         
   9   3 -12         45.62         44.14         5.34 o                         
  10   3 -12         14.62         17.13         5.13 o                         
   0   4 -12          1.13         13.02         9.88 o                         
   1   4 -12         17.10         25.37         8.14 o                         
   2   4 -12          7.61         12.36         5.23 o                         
   2   0 -11        467.45        484.82        11.80 o                         
   4   0 -11        268.63        284.19         7.69 o                         
   6   0 -11        446.57        447.61        11.80 o                         
   8   0 -11         86.15         89.80         5.06 o                         
  10   0 -11         38.27         40.82         4.94 o                         
  12   0 -11        142.70        139.52         6.10 o                         
  14   0 -11         14.27         27.12         8.67 o                         
  16   0 -11          2.24         35.70        11.22 o                         
   0   1 -11        270.71        254.71         6.72 o                         
   1   1 -11        205.36        198.30         4.16 o                         
   2   1 -11         24.98         24.35         1.65 o                         
   3   1 -11         99.63         98.99         3.52 o                         
   4   1 -11         76.17         81.74         8.26 o                         
   5   1 -11        396.41        393.49         8.17 o                         
   6   1 -11         49.10         52.18         3.14 o                         
   7   1 -11          1.70          3.89         2.85 o                         
   8   1 -11         83.44         96.08         6.64 o                         
   9   1 -11        189.04        195.11        10.28 o                         
  10   1 -11         11.28         11.25         4.02 o                         
  11   1 -11         35.17         30.98         3.98 o                         
  12   1 -11        147.06        147.52        12.63 o                         
  13   1 -11        122.39        125.20         6.31 o                         
  14   1 -11          9.61         32.53         8.91 o                         
  15   1 -11        100.23        137.05        25.41 o                         
  16   1 -11         45.58         59.39         7.51 o                         
   1   2 -11        236.32        236.78         6.39 o                         
   2   2 -11        143.90        140.06         4.24 o                         
   3   2 -11         61.69         64.93         2.73 o                         
   4   2 -11        402.18        392.65         8.99 o                         
   5   2 -11        347.24        342.74         8.42 o                         
   6   2 -11         70.18         71.92         6.96 o                         
   7   2 -11         33.78         31.69         2.81 o                         
   8   2 -11        108.94        120.52         7.96 o                         
   9   2 -11         53.15         51.26        12.06 o                         
  10   2 -11         16.40         19.76         3.63 o                         
  11   2 -11          3.24          4.43         6.29 o                         
  12   2 -11          2.03          4.27         3.82 o                         
  13   2 -11          5.20          6.16         6.11 o                         
  14   2 -11         14.37         24.97         6.39 o                         
  15   2 -11          8.33         22.62         6.89 o                         
   0   3 -11         94.45         97.90         5.56 o                         
   1   3 -11        141.83        132.55         4.29 o                         
   2   3 -11          4.66          9.16         2.94 o                         
   3   3 -11         33.73         30.13         3.24 o                         
   4   3 -11          5.07          4.75         3.29 o                         
   5   3 -11         40.88         37.03         3.31 o                         
   6   3 -11         48.07         37.82         3.63 o                         
   7   3 -11         34.58         32.79         6.47 o                         
   8   3 -11         17.50         27.38        38.99 o                         
   9   3 -11         22.19         30.72         7.92 o                         
  10   3 -11         26.37         39.26        11.01 o                         
  11   3 -11          6.81          7.04         4.84 o                         
  12   3 -11         29.89         25.94         5.39 o                         
   1   4 -11         32.48         27.21         5.02 o                         
   2   4 -11          5.31         37.48        11.94 o                         
   3   4 -11         47.72         46.55        13.55 o                         
   4   4 -11         39.09         37.17         7.13 o                         
   5   4 -11          6.11         19.89         6.96 o                         
   6   4 -11          0.45          7.12         4.99 o                         
   0   0 -10        300.01        308.16        10.76 o                         
   2   0 -10        278.07        272.77         6.37 o                         
   4   0 -10        442.55        458.55        16.16 o                         
   6   0 -10        130.13        131.37        10.69 o                         
   8   0 -10        468.45        469.64        12.54 o                         
  10   0 -10        454.83        490.31        18.17 o                         
  12   0 -10        188.35        211.38        15.18 o                         
  14   0 -10        119.82        121.93        10.38 o                         
  16   0 -10        173.39        263.16        48.09 o                         
  18   0 -10          1.11          0.26        12.60 o                         
   1   1 -10        330.31        342.92         6.61 o                         
   2   1 -10        278.29        285.89         6.08 o                         
   3   1 -10         94.79         97.63         3.56 o                         
   4   1 -10         24.31         22.36         2.82 o                         
   5   1 -10          4.25          5.90         7.58 o                         
   6   1 -10        103.49        107.66         3.45 o                         
   7   1 -10         27.51         17.99         4.40 o                         
   8   1 -10         85.88         79.35         2.93 o                         
   9   1 -10        545.47        586.29        14.38 o                         
  10   1 -10         33.24         38.90         3.93 o                         
  11   1 -10         24.60         36.51         4.11 o                         
  12   1 -10         24.92         17.61         3.16 o                         
  13   1 -10         39.46         38.24         4.70 o                         
  14   1 -10          4.62         15.73         4.21 o                         
  15   1 -10         37.65         35.88         6.52 o                         
  16   1 -10         20.08         21.37        12.76 o                         
  17   1 -10         11.29         24.95         9.29 o                         
   0   2 -10         78.82         77.44         2.66 o                         
   1   2 -10         46.06         47.84         2.37 o                         
   2   2 -10         37.28         42.44         4.51 o                         
   3   2 -10         20.10         23.60         1.91 o                         
   4   2 -10        173.50        169.67         5.54 o                         
   5   2 -10        160.98        161.58         4.20 o                         
   6   2 -10         30.47         33.86         2.72 o                         
   7   2 -10         26.47         26.65         2.82 o                         
   8   2 -10         75.56         68.49         5.37 o                         
   9   2 -10         99.98        105.16         5.32 o                         
  10   2 -10         24.75         25.18         3.86 o                         
  11   2 -10         22.75         20.63         3.20 o                         
  12   2 -10         65.72         77.36         6.43 o                         
  13   2 -10          7.64          3.98         4.17 o                         
  14   2 -10          7.80         15.14        12.11 o                         
  15   2 -10         84.25         66.08         8.10 o                         
  16   2 -10         17.67         15.98         7.89 o                         
   1   3 -10        257.10        259.05         6.26 o                         
   2   3 -10          8.03          6.77         1.91 o                         
   3   3 -10         45.94         49.81         1.98 o                         
   4   3 -10         74.13         70.68         2.56 o                         
   5   3 -10         18.99         16.43         2.34 o                         
   6   3 -10         21.92         16.87         2.51 o                         
   7   3 -10         21.04         18.29         3.17 o                         
   8   3 -10         20.31         18.88         4.22 o                         
   9   3 -10         16.27         26.46         3.83 o                         
  10   3 -10         19.57         24.49         3.79 o                         
  11   3 -10         15.48         20.10         3.98 o                         
  12   3 -10          0.01          0.32         6.32 o                         
  13   3 -10          2.56         10.04         5.36 o                         
   0   4 -10          5.43          6.98         4.93 o                         
   1   4 -10         28.59         35.73         3.51 o                         
   2   4 -10         10.21         22.19         6.15 o                         
   3   4 -10        128.27        138.53         6.81 o                         
   4   4 -10         10.07         16.26         4.60 o                         
   5   4 -10         11.33         22.25         4.68 o                         
   6   4 -10         15.81         21.09        15.14 o                         
   7   4 -10          2.57          4.05         3.91 o                         
   8   4 -10         15.08         19.22         5.76 o                         
   9   4 -10         31.54         33.24         8.60 o                         
   2   0  -9         71.25         71.17         2.56 o                         
   4   0  -9        224.50        212.27         5.32 o                         
   6   0  -9        706.36        754.72        24.30 o                         
   8   0  -9        345.11        359.03        22.51 o                         
  10   0  -9         43.43         39.50         4.64 o                         
  12   0  -9        307.12        321.18        14.44 o                         
  14   0  -9         23.57         17.66         2.31 o                         
  16   0  -9         81.43         80.19        11.54 o                         
  18   0  -9        126.85        136.76        15.83 o                         
   0   1  -9        381.01        389.22        10.55 o                         
   1   1  -9        367.71        380.92         5.94 o                         
   2   1  -9        129.48        123.13         3.01 o                         
   3   1  -9         21.04         21.31         1.64 o                         
   4   1  -9         52.59         57.41         3.30 o                         
   5   1  -9         45.62         55.14         2.16 o                         
   6   1  -9        425.72        446.22         9.67 o                         
   7   1  -9         61.06         60.62         2.26 o                         
   8   1  -9        174.78        186.51         5.35 o                         
   9   1  -9         24.63         27.71         8.96 o                         
  10   1  -9         74.01         74.78         3.75 o                         
  11   1  -9          7.66         12.85         5.31 o                         
  12   1  -9        223.29        250.56         9.46 o                         
  13   1  -9        129.02        137.78        10.91 o                         
  14   1  -9         25.88         32.35         8.49 o                         
  15   1  -9         14.79         27.38         4.40 o                         
  16   1  -9         71.71         62.21        11.00 o                         
  17   1  -9         21.80         30.59        10.41 o                         
  18   1  -9         28.97         34.24         9.57 o                         
   1   2  -9         22.18         28.45         2.67 o                         
   2   2  -9        311.30        321.54         7.08 o                         
   3   2  -9         33.53         28.80         1.97 o                         
   4   2  -9         59.53         51.13         2.34 o                         
   5   2  -9        166.35        168.71         4.31 o                         
   6   2  -9         33.17         31.56         2.03 o                         
   7   2  -9         17.31         19.94         6.42 o                         
   8   2  -9         41.18         36.01         3.48 o                         
   9   2  -9         28.09         22.88         4.20 o                         
  10   2  -9         57.24         60.89         4.84 o                         
  11   2  -9        102.91        104.19         4.81 o                         
  12   2  -9          5.36         11.66         3.63 o                         
  13   2  -9         66.16         79.00         5.32 o                         
  14   2  -9         13.47         23.10         8.38 o                         
  15   2  -9         23.24         29.64         6.18 o                         
  16   2  -9         24.81         12.67        11.60 o                         
  17   2  -9          4.74          9.47         5.47 o                         
   0   3  -9        212.87        206.84         6.57 o                         
   1   3  -9         75.89         65.82         3.00 o                         
   2   3  -9         58.85         59.42         3.98 o                         
   3   3  -9         50.95         49.12         2.19 o                         
   4   3  -9        128.67        129.52         3.94 o                         
   5   3  -9         89.76        103.37         3.55 o                         
   6   3  -9         44.76         39.42         4.16 o                         
   7   3  -9        258.41        283.08        15.12 o                         
   8   3  -9          6.75          5.46         7.17 o                         
   9   3  -9         13.66         18.65         3.29 o                         
  10   3  -9         16.33          9.00         2.79 o                         
  11   3  -9          7.73         12.60         4.39 o                         
  12   3  -9         15.74         17.84         4.77 o                         
  13   3  -9         72.27         75.70         7.90 o                         
  14   3  -9          4.80          6.26         4.29 o                         
  15   3  -9         30.99         29.48         6.97 o                         
   1   4  -9         10.61         20.09         8.64 o                         
   2   4  -9        167.40        168.29         6.96 o                         
   3   4  -9         45.03         44.46         3.27 o                         
   4   4  -9         13.66         18.32         3.12 o                         
   5   4  -9         54.70         46.33         4.32 o                         
   6   4  -9         54.84         42.86         4.84 o                         
   7   4  -9          9.56         12.20         4.41 o                         
   8   4  -9         10.11         14.13         4.49 o                         
   9   4  -9         34.92         32.07        11.12 o                         
  10   4  -9         15.79         22.95         4.11 o                         
   0   0  -8       1885.81       2032.86        64.41 o                         
   2   0  -8       1891.60       2060.52        41.66 o                         
   4   0  -8        734.53        761.63        17.40 o                         
   6   0  -8        325.59        350.81         8.77 o                         
   8   0  -8         28.06         30.88         1.81 o                         
  10   0  -8        221.30        219.67        11.83 o                         
  12   0  -8        217.74        232.85        11.32 o                         
  14   0  -8         49.45         53.69         4.95 o                         
  16   0  -8        212.33        209.80        10.28 o                         
  18   0  -8         89.88        165.20        21.95 o                         
   1   1  -8        206.95        207.05         3.64 o                         
   2   1  -8         94.65        107.88         3.39 o                         
   3   1  -8         43.25         51.12         1.89 o                         
   4   1  -8         31.04         38.56         1.76 o                         
   5   1  -8        619.84        653.03        12.39 o                         
   6   1  -8         10.69         12.10         2.89 o                         
   7   1  -8        515.78        531.48        10.18 o                         
   8   1  -8         23.77         22.29         2.41 o                         
   9   1  -8        103.24        116.01         4.15 o                         
  10   1  -8         62.84         65.90         3.03 o                         
  11   1  -8        188.59        188.61         7.55 o                         
  12   1  -8         13.49         25.91         4.16 o                         
  13   1  -8        215.32        207.11         9.89 o                         
  14   1  -8         56.88         59.71        19.16 o                         
  15   1  -8        122.19        129.83         7.99 o                         
  16   1  -8         62.37         64.94         6.20 o                         
  17   1  -8         54.29         62.06         9.75 o                         
  18   1  -8         25.45         32.92        10.79 o                         
  19   1  -8         19.01         14.42       113.40 o                         
   0   2  -8        817.09        843.95        17.91 o                         
   1   2  -8         82.81         90.93         2.71 o                         
   2   2  -8          5.51          8.54         2.10 o                         
   3   2  -8         49.36         53.10         3.02 o                         
   4   2  -8        162.81        171.58         5.05 o                         
   5   2  -8         58.87         58.51         5.60 o                         
   6   2  -8        199.22        208.44         4.42 o                         
   7   2  -8        189.29        200.35         5.71 o                         
   8   2  -8         57.76         58.84         3.89 o                         
   9   2  -8        284.35        301.87         8.15 o                         
  10   2  -8        490.80        489.04        12.64 o                         
  11   2  -8         80.07         67.36         5.36 o                         
  12   2  -8         72.57         69.51         3.93 o                         
  13   2  -8          6.88          8.58         3.70 o                         
  14   2  -8          8.68         15.32         7.88 o                         
  15   2  -8         45.79         52.10         9.03 o                         
  16   2  -8         78.99        101.04        10.53 o                         
  17   2  -8         15.41         22.98        10.54 o                         
  18   2  -8         21.28         26.60        16.43 o                         
   1   3  -8        323.87        355.16         6.06 o                         
   2   3  -8         71.53         74.07         2.07 o                         
   3   3  -8        109.27        118.58         2.78 o                         
   4   3  -8          4.90          7.33         2.41 o                         
   5   3  -8        171.72        175.11         4.42 o                         
   6   3  -8        102.26         95.66        10.77 o                         
   7   3  -8         14.12         14.36         3.29 o                         
   8   3  -8         11.13          8.38         2.48 o                         
   9   3  -8         74.45         74.20        12.69 o                         
  10   3  -8         31.53         31.69         5.46 o                         
  11   3  -8          7.89          1.11         2.46 o                         
  12   3  -8          1.40         12.11         4.27 o                         
  13   3  -8         11.28         25.98         5.54 o                         
  14   3  -8         41.26         51.08        10.05 o                         
  15   3  -8         22.40          9.66         7.73 o                         
   0   4  -8        102.29        101.25         9.03 o                         
   1   4  -8         17.38         19.76         1.66 o                         
   2   4  -8         20.78         21.60         1.61 o                         
   3   4  -8         87.19         91.61         7.71 o                         
   4   4  -8         14.73         16.15         2.52 o                         
   5   4  -8          8.05          9.65         3.38 o                         
   6   4  -8         11.35         16.35         2.78 o                         
   7   4  -8         10.92         13.37         4.85 o                         
   8   4  -8         23.46         24.09         4.11 o                         
   9   4  -8          5.44         12.84         7.08 o                         
  10   4  -8         45.07         40.80         5.28 o                         
  11   4  -8          9.84          7.34         7.92 o                         
  12   4  -8          2.23          0.00         2.59 o                         
   1   5  -8          4.67          5.32        14.48 o                         
   2   5  -8          1.77          7.24        12.91 o                         
   2   0  -7         13.17          8.78         1.20 o                         
   4   0  -7       1558.52       1664.37        33.32 o                         
   6   0  -7        815.53        886.93        21.18 o                         
   8   0  -7        909.32        976.43        25.28 o                         
  10   0  -7         48.80         42.87         2.99 o                         
  12   0  -7          4.28          3.08         3.88 o                         
  14   0  -7        192.68        207.00        12.98 o                         
  16   0  -7         88.01         97.49         4.77 o                         
  18   0  -7         91.95         97.16         7.32 o                         
  20   0  -7        112.90        121.39        17.05 o                         
   0   1  -7        402.90        441.52        77.63 o                         
   1   1  -7       1333.89       1390.91        21.97 o                         
   2   1  -7        246.57        253.96         4.62 o                         
   3   1  -7        644.50        689.32        10.95 o                         
   4   1  -7        118.54        134.13         2.93 o                         
   5   1  -7        473.05        504.22         9.86 o                         
   6   1  -7        326.83        345.23         7.32 o                         
   7   1  -7         72.81         71.19         4.11 o                         
   8   1  -7        126.20        135.83         3.49 o                         
   9   1  -7        221.89        225.58        27.02 o                         
  10   1  -7         10.05         11.61         1.85 o                         
  11   1  -7        177.15        178.19         5.78 o                         
  12   1  -7         26.00         25.71         4.66 o                         
  13   1  -7        203.93        195.98         7.89 o                         
  14   1  -7         31.54         32.52         4.18 o                         
  15   1  -7         20.65         31.02        25.10 o                         
  16   1  -7         25.82         20.70         4.54 o                         
  17   1  -7         50.09         53.57         5.91 o                         
  18   1  -7          9.04          6.45         6.04 o                         
  19   1  -7         58.04         45.99         7.74 o                         
  20   1  -7          7.41         13.73        76.42 o                         
   1   2  -7         33.77         32.67         1.51 o                         
   2   2  -7         24.68         36.08         2.30 o                         
   3   2  -7         99.04         92.13         2.73 o                         
   4   2  -7        366.83        363.04         6.23 o                         
   5   2  -7         56.89         56.04         3.91 o                         
   6   2  -7        421.44        419.22         9.50 o                         
   7   2  -7         78.94         94.59         3.28 o                         
   8   2  -7         17.44         19.20         2.21 o                         
   9   2  -7         81.63         83.79         4.05 o                         
  10   2  -7        140.73        139.87         7.63 o                         
  11   2  -7        129.18        125.74         4.39 o                         
  12   2  -7         24.50         20.52         3.67 o                         
  13   2  -7        111.75        115.55         5.38 o                         
  14   2  -7        199.54        192.73         8.22 o                         
  15   2  -7         91.01         99.02         9.29 o                         
  16   2  -7          9.15         25.04       215.24 o                         
  17   2  -7         13.23         22.84        17.48 o                         
  18   2  -7          2.15         23.83        15.30 o                         
   0   3  -7         59.71         58.19         2.86 o                         
   1   3  -7         33.00         32.40         1.49 o                         
   2   3  -7        208.92        219.51         3.84 o                         
   3   3  -7         36.69         35.60         1.61 o                         
   4   3  -7         24.62         25.75         2.55 o                         
   5   3  -7         44.51         41.13         1.80 o                         
   6   3  -7         71.86         61.19         2.65 o                         
   7   3  -7         28.05         25.52         2.96 o                         
   8   3  -7         34.63         33.62         6.15 o                         
   9   3  -7        204.24        182.33        11.36 o                         
  10   3  -7         53.19         58.03        10.01 o                         
  11   3  -7         13.84         16.39         7.55 o                         
  12   3  -7          1.24          1.05         3.58 o                         
  13   3  -7         42.66         43.04         4.70 o                         
  14   3  -7          2.07         14.22         6.04 o                         
  15   3  -7         15.70         25.63         6.43 o                         
  16   3  -7          1.74          1.99         4.96 o                         
   1   4  -7         13.71         11.60         3.72 o                         
   2   4  -7         38.47         42.59         3.52 o                         
   3   4  -7        187.56        189.68         4.81 o                         
   4   4  -7         42.21         52.19         3.84 o                         
   5   4  -7         25.16         22.63         2.14 o                         
   6   4  -7        143.81        141.21         4.82 o                         
   7   4  -7          4.95          2.39         3.06 o                         
   8   4  -7          7.20          7.74         4.04 o                         
   9   4  -7          1.89          1.73         3.97 o                         
  10   4  -7          0.30         -0.57         4.01 o                         
  11   4  -7          3.16          2.41        32.31 o                         
  12   4  -7          4.29          1.30         6.25 o                         
  13   4  -7          7.03         10.06        15.53 o                         
   0   5  -7         10.80         12.45        10.35 o                         
   1   5  -7         46.15         66.20         9.60 o                         
   2   5  -7          2.62         15.33        13.52 o                         
   3   5  -7          4.20          7.38        10.90 o                         
   4   5  -7         27.42         28.58        12.73 o                         
   5   5  -7          1.84          2.33         6.74 o                         
   0   0  -6       1132.61       1097.02        33.27 o                         
   2   0  -6       1630.97       1652.53        61.25 o                         
   4   0  -6        317.95        325.94        17.47 o                         
   6   0  -6         27.39         30.51         1.54 o                         
   8   0  -6         66.63         65.99         3.74 o                         
  10   0  -6         72.46         80.43        11.71 o                         
  12   0  -6         56.83         63.28        15.02 o                         
  14   0  -6         64.30         77.62         5.97 o                         
  16   0  -6        115.55        118.22         7.34 o                         
  18   0  -6        129.63        160.72        11.03 o                         
  20   0  -6         21.04         42.74        18.96 o                         
   1   1  -6        294.51        305.82         4.86 o                         
   2   1  -6         32.45         35.93         2.83 o                         
   3   1  -6       1118.81       1121.42        15.67 o                         
   4   1  -6        409.46        419.33        10.29 o                         
   5   1  -6        287.64        277.59         6.53 o                         
   6   1  -6         53.95         60.59         2.91 o                         
   7   1  -6         29.48         31.48         1.81 o                         
   8   1  -6         41.29         45.19         3.95 o                         
   9   1  -6        211.71        242.26         7.55 o                         
  10   1  -6        127.30        134.22        28.91 o                         
  11   1  -6          0.16          2.83         1.76 o                         
  12   1  -6         32.47         29.54         2.37 o                         
  13   1  -6         20.61         24.15         4.17 o                         
  14   1  -6         52.07         48.19         4.49 o                         
  15   1  -6         16.38         13.43         8.07 o                         
  16   1  -6         53.86         58.09         5.58 o                         
  17   1  -6         42.12         39.34         4.64 o                         
  18   1  -6         81.36         74.68         8.98 o                         
  19   1  -6         12.47         21.16        11.44 o                         
  20   1  -6         12.99         19.18        11.83 o                         
   0   2  -6        451.60        446.63         9.64 o                         
   1   2  -6        140.71        151.55         2.68 o                         
   2   2  -6        203.97        217.21         3.72 o                         
   3   2  -6        121.23        119.20         2.46 o                         
   4   2  -6         32.35         41.10         3.32 o                         
   5   2  -6         38.67         36.02         1.85 o                         
   6   2  -6        225.44        233.10         5.08 o                         
   7   2  -6         20.84         21.18         1.65 o                         
   8   2  -6         16.40         15.34         3.56 o                         
   9   2  -6        112.03        104.97         4.75 o                         
  10   2  -6         17.22         13.22         2.46 o                         
  11   2  -6         18.45         19.88         7.10 o                         
  12   2  -6         94.78         85.54         3.89 o                         
  13   2  -6        103.35         94.31         5.21 o                         
  14   2  -6         24.57         26.71         4.05 o                         
  15   2  -6          7.87         13.45         6.59 o                         
  16   2  -6         14.09         14.96         5.67 o                         
  17   2  -6          9.34         13.43       244.65 o                         
  18   2  -6         17.70          7.75         7.80 o                         
  19   2  -6         17.12         43.34        46.76 o                         
   1   3  -6         48.82         50.35         2.26 o                         
   2   3  -6         56.06         61.54         2.08 o                         
   3   3  -6        269.86        272.41         4.30 o                         
   4   3  -6         54.22         63.89         2.89 o                         
   5   3  -6         36.49         33.69         1.69 o                         
   6   3  -6         56.40         53.63         5.41 o                         
   7   3  -6         44.58         42.23         5.55 o                         
   8   3  -6         74.07         71.25         2.89 o                         
   9   3  -6         23.34         17.32         2.23 o                         
  10   3  -6          5.76          3.83         2.87 o                         
  11   3  -6        209.74        200.63         8.78 o                         
  12   3  -6          0.47          6.56         6.63 o                         
  13   3  -6         44.05         37.94         6.03 o                         
  14   3  -6          3.36          2.87         7.30 o                         
  15   3  -6          0.69          3.33         4.76 o                         
  16   3  -6          2.42         15.20         8.30 o                         
  17   3  -6         41.51         42.73         7.28 o                         
   0   4  -6        265.28        279.26        11.84 o                         
   1   4  -6         30.96         29.86         2.05 o                         
   2   4  -6          4.08          4.16         1.39 o                         
   3   4  -6         45.78         44.23         4.08 o                         
   4   4  -6         27.72         21.46         2.92 o                         
   5   4  -6          6.07          8.47         4.01 o                         
   6   4  -6        126.88        127.64         4.89 o                         
   7   4  -6         36.08         42.62         4.10 o                         
   8   4  -6         37.23         34.30         2.79 o                         
   9   4  -6         12.76         11.52         3.27 o                         
  10   4  -6          2.35          3.91         3.63 o                         
  11   4  -6         22.94         13.70         7.57 o                         
  12   4  -6          9.21         16.08         7.24 o                         
  13   4  -6          5.27          9.57         7.26 o                         
   1   5  -6         18.13         11.84         4.80 o                         
   2   5  -6         15.19          7.96         7.05 o                         
   3   5  -6         62.48         56.56         7.25 o                         
   4   5  -6         35.46         22.88        10.94 o                         
   5   5  -6         20.49          0.78         9.91 o                         
   6   5  -6         24.69         22.56         8.56 o                         
   7   5  -6          9.79          6.72         9.36 o                         
   2   0  -5       2826.88       2651.46        79.31 o                         
   4   0  -5       1680.00       1636.26        42.66 o                         
   6   0  -5        590.80        631.29        20.68 o                         
   8   0  -5        331.85        360.66        10.00 o                         
  10   0  -5        347.88        339.06        10.85 o                         
  12   0  -5         58.64         61.24         8.20 o                         
  14   0  -5         69.75         61.45         4.36 o                         
  16   0  -5         12.89         35.68        11.93 o                         
  18   0  -5        158.15        175.77         9.39 o                         
  20   0  -5         41.96         46.84         5.29 o                         
   0   1  -5         75.66         75.76         9.25 o                         
   1   1  -5        450.13        417.40         9.43 o                         
   2   1  -5        167.93        175.47         3.32 o                         
   3   1  -5        230.85        215.45         4.02 o                         
   4   1  -5         75.23         78.79         2.07 o                         
   5   1  -5          7.73          9.86         1.98 o                         
   6   1  -5        152.89        159.16         3.97 o                         
   7   1  -5       1088.04       1114.07        22.45 o                         
   8   1  -5         76.21         82.09         2.80 o                         
   9   1  -5        220.83        223.96         6.06 o                         
  10   1  -5          6.55          3.92         4.43 o                         
  11   1  -5         28.32         26.40         2.22 o                         
  12   1  -5         70.62         64.48         1.75 o                         
  13   1  -5        415.48        430.10         9.73 o                         
  14   1  -5          0.48         -0.93         1.86 o                         
  15   1  -5        107.51         95.10         4.39 o                         
  16   1  -5         82.02         85.16         4.50 o                         
  17   1  -5          2.44          4.18         2.33 o                         
  18   1  -5         31.12         22.99         2.73 o                         
  19   1  -5          1.70          9.33         5.14 o                         
  20   1  -5         19.60          7.36        15.17 o                         
  21   1  -5         51.23         57.14        17.44 o                         
   1   2  -5        237.58        262.21         5.19 o                         
   2   2  -5       1908.50       1961.24        30.61 o                         
   3   2  -5         92.66         93.13         2.06 o                         
   4   2  -5        164.56        155.85         2.90 o                         
   5   2  -5         31.70         33.37         1.43 o                         
   6   2  -5        119.42        126.29         4.41 o                         
   7   2  -5        116.62        113.94         3.14 o                         
   8   2  -5         36.98         39.10         2.94 o                         
   9   2  -5         30.97         35.35         2.33 o                         
  10   2  -5         68.84         72.57         4.82 o                         
  11   2  -5         21.03         16.31         2.12 o                         
  12   2  -5         33.12         26.13         5.18 o                         
  13   2  -5          4.90          0.61         2.46 o                         
  14   2  -5         29.55         24.45         2.64 o                         
  15   2  -5         52.56         58.15         5.88 o                         
  16   2  -5         11.12         15.76         4.19 o                         
  17   2  -5          3.59          9.15         4.85 o                         
  18   2  -5         44.03         44.43        13.98 o                         
  19   2  -5          5.69         -3.53         7.06 o                         
   0   3  -5        385.16        388.55         8.31 o                         
   1   3  -5         65.30         74.18         1.86 o                         
   2   3  -5         15.02         21.78         1.49 o                         
   3   3  -5        180.71        189.90         3.56 o                         
   4   3  -5         31.91         35.28         2.80 o                         
   5   3  -5         15.24         13.24         1.49 o                         
   6   3  -5         12.87          9.88         1.65 o                         
   7   3  -5        254.04        256.77         6.05 o                         
   8   3  -5         21.09         19.20         1.61 o                         
   9   3  -5         55.82         60.87         2.32 o                         
  10   3  -5        103.50         93.57         6.17 o                         
  11   3  -5         42.08         38.12         5.79 o                         
  12   3  -5         37.96         32.78         7.95 o                         
  13   3  -5          6.02          8.06         3.36 o                         
  14   3  -5         16.90         17.11         3.81 o                         
  15   3  -5         10.53          8.09         4.41 o                         
  16   3  -5          7.41         10.68         6.32 o                         
  17   3  -5          3.53         10.12         6.03 o                         
   1   4  -5         12.80         11.79         2.23 o                         
   2   4  -5        100.43        103.07         2.63 o                         
   3   4  -5          4.33          7.52         2.19 o                         
   4   4  -5         13.16         17.12         1.65 o                         
   5   4  -5        198.81        199.80         5.64 o                         
   6   4  -5        145.18        142.10         4.90 o                         
   7   4  -5         35.03         33.99         3.57 o                         
   8   4  -5         60.12         57.15         4.10 o                         
   9   4  -5          7.13         16.30         6.61 o                         
  10   4  -5         29.30         27.59        58.53 o                         
  11   4  -5          3.64          9.36         4.22 o                         
  12   4  -5          8.01          9.57         8.56 o                         
  13   4  -5         55.26         29.80        13.20 o                         
  14   4  -5         15.37         13.95         7.21 o                         
   0   5  -5         83.53        103.30        22.91 o                         
   1   5  -5         28.49         25.34         7.83 o                         
   2   5  -5         12.43         21.65        17.14 o                         
   3   5  -5          3.80         -4.12         8.77 o                         
   4   5  -5         10.34         23.81        11.62 o                         
   5   5  -5         54.12         54.42        11.65 o                         
   6   5  -5          4.15         -4.15         8.30 o                         
   7   5  -5          6.30          1.30         9.39 o                         
   8   5  -5          1.57         19.89        13.51 o                         
   0   0  -4       4083.14       3816.37       145.84 o                         
   2   0  -4       1136.58       1025.05        30.78 o                         
   4   0  -4       1448.34       1356.99        63.25 o                         
   6   0  -4        186.16        178.20         8.42 o                         
   8   0  -4         86.66         87.00         3.40 o                         
  10   0  -4       2363.47       2510.27       127.48 o                         
  12   0  -4        826.04        866.44        43.34 o                         
  14   0  -4        237.77        255.08        10.76 o                         
  16   0  -4         39.37         36.47         3.29 o                         
  18   0  -4        103.05        110.97         6.10 o                         
  20   0  -4         71.44         86.67         8.40 o                         
   1   1  -4        368.75        328.28         5.47 o                         
   2   1  -4        423.81        397.45         6.93 o                         
   3   1  -4        692.79        661.43        10.40 o                         
   4   1  -4        256.32        258.41         4.69 o                         
   5   1  -4       1283.49       1337.05        24.73 o                         
   6   1  -4        536.64        540.79         9.68 o                         
   7   1  -4        429.27        447.16         9.86 o                         
   8   1  -4        285.33        304.28         7.16 o                         
   9   1  -4        868.65        892.90        16.95 o                         
  10   1  -4         11.19          9.37         1.41 o                         
  11   1  -4         11.46          8.94         1.78 o                         
  12   1  -4          4.04          8.40         3.37 o                         
  13   1  -4         58.71         74.41        15.95 o                         
  14   1  -4         39.84         40.11         6.66 o                         
  15   1  -4        115.09        112.99        11.77 o                         
  16   1  -4         52.94         53.31         4.79 o                         
  17   1  -4         18.27         21.58         9.52 o                         
  18   1  -4         52.44         53.69         4.84 o                         
  19   1  -4         13.35          9.36         3.12 o                         
  20   1  -4         22.16         30.28         9.78 o                         
  21   1  -4          2.38         11.61         6.85 o                         
   0   2  -4        363.95        336.47         8.29 o                         
   1   2  -4         71.77         72.63         1.44 o                         
   2   2  -4        307.85        322.21         6.68 o                         
   3   2  -4        127.89        135.96         4.83 o                         
   4   2  -4       1160.49       1182.59        30.22 o                         
   5   2  -4          7.44          7.72         1.69 o                         
   6   2  -4         59.35         65.37         2.31 o                         
   7   2  -4        470.53        482.52         9.30 o                         
   8   2  -4        283.39        297.00         6.25 o                         
   9   2  -4         75.37         74.11         3.48 o                         
  10   2  -4        247.50        265.45         7.87 o                         
  11   2  -4         92.22         82.81         2.63 o                         
  12   2  -4        291.60        296.79         7.29 o                         
  13   2  -4         34.67         33.89         1.87 o                         
  14   2  -4          2.94          1.71         1.33 o                         
  15   2  -4         15.91         10.78         1.75 o                         
  16   2  -4         67.12         69.29         5.02 o                         
  17   2  -4         34.86         31.76         5.19 o                         
  18   2  -4         63.02         76.56         9.85 o                         
  19   2  -4          6.69         20.29        37.27 o                         
  20   2  -4          0.77         16.56         7.15 o                         
   1   3  -4        342.51        375.41         6.11 o                         
   2   3  -4         81.23         89.71         2.27 o                         
   3   3  -4         33.60         31.35         2.85 o                         
   4   3  -4        121.25        131.35         2.77 o                         
   5   3  -4        376.91        389.94         8.15 o                         
   6   3  -4        102.60        110.81         3.04 o                         
   7   3  -4        132.57        127.54         3.24 o                         
   8   3  -4         89.61         85.12         3.72 o                         
   9   3  -4        398.22        396.03         8.74 o                         
  10   3  -4         90.92         87.45         3.32 o                         
  11   3  -4        299.58        305.56        14.05 o                         
  12   3  -4         17.44         14.87         2.99 o                         
  13   3  -4         92.99         78.08         5.75 o                         
  14   3  -4         13.89         12.19         5.70 o                         
  15   3  -4         16.68         19.02         5.07 o                         
  16   3  -4         10.16         16.33         9.60 o                         
  17   3  -4         40.87         66.77        10.96 o                         
  18   3  -4          9.76         23.02        15.02 o                         
   0   4  -4         53.16         57.07         5.60 o                         
   1   4  -4        130.28        134.94         5.62 o                         
   2   4  -4         12.30          9.89         1.98 o                         
   3   4  -4         23.29         23.74         2.78 o                         
   4   4  -4         85.23         80.74         2.94 o                         
   5   4  -4         11.93         13.14         2.13 o                         
   6   4  -4          3.74          2.82         1.57 o                         
   7   4  -4          2.56          4.82         3.46 o                         
   8   4  -4         60.87         67.41         5.92 o                         
   9   4  -4         32.41         34.05         3.46 o                         
  10   4  -4         45.10         46.09         6.07 o                         
  11   4  -4          8.89          7.51         6.95 o                         
  12   4  -4         48.68         15.70        20.84 o                         
  13   4  -4          2.70         21.81        10.68 o                         
  14   4  -4         36.71         30.35        17.38 o                         
  15   4  -4         30.55         35.51        12.47 o                         
   1   5  -4         28.61         30.92         6.42 o                         
   2   5  -4         90.16        108.21         8.86 o                         
   3   5  -4         95.90        103.95        14.79 o                         
   4   5  -4         32.79         39.63        22.16 o                         
   5   5  -4         26.95         10.06         9.80 o                         
   6   5  -4         12.28         13.02         9.05 o                         
   7   5  -4         13.17          6.48         9.10 o                         
   8   5  -4          4.70         -6.48        13.20 o                         
   9   5  -4         11.13         69.86        23.16 o                         
   2   0  -3       8901.67       9088.36       218.18 o                         
   4   0  -3       1259.41       1194.38        30.84 o                         
   6   0  -3        583.07        557.56        15.75 o                         
   8   0  -3        174.70        152.64        11.38 o                         
  10   0  -3         38.72         38.05         9.42 o                         
  12   0  -3        180.97        195.06         9.80 o                         
  14   0  -3        326.42        349.33        38.57 o                         
  16   0  -3        100.65        121.04         7.08 o                         
  18   0  -3         83.54        100.37         5.47 o                         
  20   0  -3         49.42         59.01         6.43 o                         
  22   0  -3         72.17         71.49         8.17 o                         
   0   1  -3        453.70        404.66         9.06 o                         
   1   1  -3        214.16        205.90         4.59 o                         
   2   1  -3        112.44        107.68         2.46 o                         
   3   1  -3       2299.12       2254.20        35.48 o                         
   4   1  -3       1880.02       1802.46        44.55 o                         
   5   1  -3       1796.49       1752.58        34.46 o                         
   6   1  -3        776.43        799.97        12.65 o                         
   7   1  -3        314.78        318.45         5.87 o                         
   8   1  -3        232.79        227.49         6.78 o                         
   9   1  -3        181.08        173.45         4.10 o                         
  10   1  -3        243.01        246.89         5.25 o                         
  11   1  -3        242.48        229.40        11.10 o                         
  12   1  -3        113.47        113.28         4.02 o                         
  13   1  -3         34.09         32.61         3.22 o                         
  14   1  -3         28.45         32.75         6.62 o                         
  15   1  -3        217.18        221.38         6.79 o                         
  16   1  -3         61.71         62.55         4.72 o                         
  17   1  -3         42.39         53.23         5.12 o                         
  18   1  -3         28.20         27.66         5.99 o                         
  19   1  -3        106.84        111.64        19.94 o                         
  20   1  -3         68.64         62.11         6.54 o                         
  21   1  -3          9.53         20.30        11.93 o                         
   1   2  -3        195.41        196.55         3.15 o                         
   2   2  -3         99.52         98.37         1.75 o                         
   3   2  -3        315.21        338.67         5.52 o                         
   4   2  -3        207.24        226.84         4.10 o                         
   5   2  -3        388.41        387.48         6.83 o                         
   6   2  -3        134.13        136.86         3.80 o                         
   7   2  -3        259.91        260.63         5.04 o                         
   8   2  -3        316.82        310.42         6.31 o                         
   9   2  -3         39.11         38.28         3.21 o                         
  10   2  -3        107.59        113.97         3.06 o                         
  11   2  -3        149.28        148.22         4.41 o                         
  12   2  -3        207.22        205.64         5.82 o                         
  13   2  -3         53.67         52.94         2.81 o                         
  14   2  -3        238.23        243.93         9.01 o                         
  15   2  -3        107.61        100.68         3.92 o                         
  16   2  -3         13.19         15.45         2.65 o                         
  17   2  -3         41.43         41.14         4.01 o                         
  18   2  -3          9.83         16.42         3.84 o                         
  19   2  -3          6.97         -2.66         7.25 o                         
  20   2  -3         22.59         33.64         8.76 o                         
   0   3  -3         22.65         25.67         1.82 o                         
   1   3  -3        138.64        151.61         3.02 o                         
   2   3  -3        168.17        166.64         3.10 o                         
   3   3  -3         30.04         37.82         1.65 o                         
   4   3  -3         27.99         23.33         1.46 o                         
   5   3  -3        259.15        279.10         5.22 o                         
   6   3  -3        111.54        112.03         3.04 o                         
   7   3  -3        108.84        113.09         2.83 o                         
   8   3  -3         67.12         63.26         2.17 o                         
   9   3  -3         60.60         63.30         2.51 o                         
  10   3  -3         65.74         61.67         4.19 o                         
  11   3  -3        189.69        179.57         7.74 o                         
  12   3  -3        416.75        398.22        16.24 o                         
  13   3  -3         15.32          8.13         2.44 o                         
  14   3  -3          0.71          5.99         2.37 o                         
  15   3  -3         16.30         17.93         2.77 o                         
  16   3  -3          4.28          2.93         8.16 o                         
  17   3  -3          8.97          9.46         6.67 o                         
  18   3  -3          2.38          9.65         9.57 o                         
   1   4  -3        121.09        129.09         4.90 o                         
   2   4  -3          6.25          8.61         1.39 o                         
   3   4  -3         23.22         27.81         3.56 o                         
   4   4  -3          2.07          1.68         1.39 o                         
   5   4  -3        209.08        204.81         4.45 o                         
   6   4  -3        168.33        174.39         9.89 o                         
   7   4  -3         98.92         95.68         3.03 o                         
   8   4  -3        161.78        152.16         4.90 o                         
   9   4  -3         26.16         20.01         3.20 o                         
  10   4  -3          4.87          6.95         3.51 o                         
  11   4  -3         31.77         44.08         5.41 o                         
  12   4  -3         28.42         36.75         7.03 o                         
  13   4  -3          2.64         13.25         8.32 o                         
  14   4  -3         44.09         41.91        10.01 o                         
  15   4  -3         54.53         56.80        11.65 o                         
   0   5  -3        165.55        189.71        14.20 o                         
   1   5  -3         11.32         14.41         7.18 o                         
   2   5  -3         14.90         16.60         6.95 o                         
   3   5  -3         67.24         48.40        10.30 o                         
   4   5  -3         24.87         13.52         6.59 o                         
   5   5  -3         11.01         14.81         8.07 o                         
   6   5  -3         46.86         46.84        14.78 o                         
   7   5  -3          4.78         21.06        10.63 o                         
   8   5  -3          2.63          1.04         7.21 o                         
   9   5  -3         17.88         20.18        10.56 o                         
   2   0  -2       1562.24       1414.95        36.50 o                         
   4   0  -2       1627.59       1555.34        42.80 o                         
   6   0  -2       1847.95       1815.52        53.91 o                         
   8   0  -2        919.10        891.99        59.09 o                         
  10   0  -2        175.75        174.11        17.58 o                         
  12   0  -2        421.63        443.17        14.19 o                         
  14   0  -2        392.82        406.01        14.17 o                         
  16   0  -2        374.72        410.58        13.07 o                         
  18   0  -2          5.82          6.22         2.57 o                         
  20   0  -2         66.01         77.61         6.25 o                         
  22   0  -2         26.16         24.61         6.22 o                         
   1   1  -2       3086.62       3009.39        55.97 o                         
   2   1  -2       1861.47       1695.11        34.93 o                         
   3   1  -2       1928.46       1787.24        31.82 o                         
   4   1  -2        499.95        460.03         8.80 o                         
   5   1  -2        110.34        109.64         2.61 o                         
   6   1  -2        169.54        159.10         3.96 o                         
   7   1  -2        567.70        550.31        10.65 o                         
   8   1  -2        460.98        448.58         8.51 o                         
   9   1  -2        228.46        229.37         5.34 o                         
  10   1  -2         33.80         39.03         2.90 o                         
  11   1  -2        456.96        472.00        10.99 o                         
  12   1  -2          4.07          8.39         1.89 o                         
  13   1  -2         17.96         15.44         1.62 o                         
  14   1  -2         19.21         14.52         1.55 o                         
  15   1  -2         97.52        109.57        11.57 o                         
  16   1  -2         31.41         30.25         2.53 o                         
  17   1  -2         34.83         31.86         6.35 o                         
  18   1  -2        165.92        167.82         7.71 o                         
  19   1  -2          2.51          1.15        12.84 o                         
  20   1  -2         22.78         22.17         3.40 o                         
  21   1  -2         82.49         77.40         5.95 o                         
   0   2  -2       2287.07       2181.92        41.18 o                         
   1   2  -2        294.84        306.40         5.34 o                         
   2   2  -2        177.68        171.71         3.78 o                         
   3   2  -2         56.33         64.17         3.25 o                         
   4   2  -2        383.04        390.50         6.83 o                         
   5   2  -2        249.49        276.22         4.80 o                         
   6   2  -2         67.71         81.24         5.64 o                         
   7   2  -2       2346.21       2442.55        46.65 o                         
   8   2  -2        957.63        954.09        17.88 o                         
   9   2  -2         47.65         40.68         4.60 o                         
  10   2  -2         12.37          9.14         1.33 o                         
  11   2  -2         40.05         37.83         3.22 o                         
  12   2  -2        318.01        323.25         8.92 o                         
  13   2  -2         76.77         75.63         4.12 o                         
  14   2  -2         13.38         11.56         2.15 o                         
  15   2  -2        102.09         90.60         4.53 o                         
  16   2  -2         84.09         84.15        11.45 o                         
  17   2  -2         53.18         57.66         7.40 o                         
  18   2  -2          8.06         14.60         4.85 o                         
  19   2  -2         27.89         34.06        12.01 o                         
  20   2  -2          9.18         29.81        10.90 o                         
   1   3  -2        210.97        216.31         4.08 o                         
   2   3  -2        137.48        144.78         2.84 o                         
   3   3  -2          6.99          3.76         2.05 o                         
   4   3  -2         31.41         32.34         1.94 o                         
   5   3  -2         34.49         36.21         3.11 o                         
   6   3  -2          0.24         -0.53         1.08 o                         
   7   3  -2        248.79        247.94         4.72 o                         
   8   3  -2        116.23        114.45         3.74 o                         
   9   3  -2        186.09        190.02         6.09 o                         
  10   3  -2        154.84        157.24         4.28 o                         
  11   3  -2        219.03        210.11         5.23 o                         
  12   3  -2         93.18         89.59         7.87 o                         
  13   3  -2        174.76        153.80         5.36 o                         
  14   3  -2         24.85         20.46         2.89 o                         
  15   3  -2         24.44         23.35         2.46 o                         
  16   3  -2          2.94         -0.76         4.68 o                         
  17   3  -2          1.67          5.89         7.14 o                         
  18   3  -2          3.99         16.97        16.57 o                         
   0   4  -2         74.41         70.69         3.79 o                         
   1   4  -2         72.85         71.87         2.22 o                         
   2   4  -2         11.29         12.57         1.45 o                         
   3   4  -2        121.63        126.80         8.77 o                         
   4   4  -2        135.99        150.15         3.57 o                         
   5   4  -2         91.93         92.91         2.58 o                         
   6   4  -2         75.74         67.78         2.12 o                         
   7   4  -2         18.48         17.03         4.08 o                         
   8   4  -2         12.67         13.12         2.14 o                         
   9   4  -2         38.29         31.92         2.51 o                         
  10   4  -2         16.83         17.34        18.82 o                         
  11   4  -2          3.72          4.73         3.08 o                         
  12   4  -2         53.54         58.58         6.29 o                         
  13   4  -2          0.27         12.60        12.23 o                         
  14   4  -2         38.14         23.81        10.37 o                         
  15   4  -2        162.30        140.18        22.50 o                         
   1   5  -2         27.01         27.68         5.08 o                         
   2   5  -2         29.43         49.74         8.87 o                         
   3   5  -2         92.78         95.57        11.03 o                         
   4   5  -2         55.65         81.34        14.24 o                         
   5   5  -2         11.44          9.57         5.68 o                         
   6   5  -2          2.71         10.06         7.96 o                         
   7   5  -2         32.23         43.81        10.01 o                         
   8   5  -2         36.36         27.73         9.34 o                         
   9   5  -2          2.26         26.22        12.53 o                         
  10   5  -2          2.17         -4.02         8.04 o                         
   2   0  -1       3187.35       3186.03       112.23 o                         
   4   0  -1       3458.53       3375.53       106.47 o                         
   6   0  -1       2903.97       2918.38        83.51 o                         
   8   0  -1        160.56        147.23        17.56 o                         
  10   0  -1        544.67        520.50        23.67 o                         
  12   0  -1        247.44        256.49        10.23 o                         
  14   0  -1        446.59        467.88        15.58 o                         
  16   0  -1          7.03          7.75         2.33 o                         
  18   0  -1         64.05         71.23         5.16 o                         
  20   0  -1         43.03         40.25         4.69 o                         
  22   0  -1        221.03        262.68        22.97 o                         
   0   1  -1         78.33         73.55         2.08 o                         
   1   1  -1       1097.03       1024.35        17.83 o                         
   2   1  -1         90.20         79.56         1.54 o                         
   3   1  -1      14286.63      16224.55       828.78 o                         
   4   1  -1      13353.67      14781.98       492.42 o                         
   5   1  -1       3043.98       3000.01        68.95 o                         
   6   1  -1        373.63        358.76         6.46 o                         
   7   1  -1        553.09        532.14        11.27 o                         
   8   1  -1        410.85        421.74         8.61 o                         
   9   1  -1        950.97        975.66        19.15 o                         
  10   1  -1       1084.64       1119.17        20.15 o                         
  11   1  -1        285.82        287.05         8.21 o                         
  12   1  -1         90.97         93.78         5.97 o                         
  13   1  -1         16.38         19.04         3.48 o                         
  14   1  -1         61.51         62.89         4.13 o                         
  15   1  -1         35.22         34.56         2.91 o                         
  16   1  -1        124.69        128.92        11.11 o                         
  17   1  -1        145.80        142.19         8.40 o                         
  18   1  -1          6.66          8.55         2.45 o                         
  19   1  -1          8.07         10.00         4.16 o                         
  20   1  -1         53.80         56.25        12.44 o                         
  21   1  -1          7.06         10.23         3.06 o                         
  22   1  -1          4.47          3.01         3.05 o                         
   1   2  -1        165.53        163.11         2.97 o                         
   2   2  -1       1822.86       1838.29        29.30 o                         
   3   2  -1        302.17        314.52         5.41 o                         
   4   2  -1        585.68        610.08         8.79 o                         
   5   2  -1        458.62        470.81         8.54 o                         
   6   2  -1       1252.50       1275.64        24.90 o                         
   7   2  -1        413.95        437.02         8.62 o                         
   8   2  -1        557.82        547.00        10.78 o                         
   9   2  -1        905.77        912.41        17.30 o                         
  10   2  -1        310.87        306.54         7.71 o                         
  11   2  -1        141.05        144.02         4.60 o                         
  12   2  -1        238.09        231.86         6.64 o                         
  13   2  -1        186.69        187.25         5.40 o                         
  14   2  -1        235.07        236.56         7.59 o                         
  15   2  -1        207.23        198.29         6.15 o                         
  16   2  -1         21.56         17.45         3.46 o                         
  17   2  -1         17.35         24.09         8.00 o                         
  18   2  -1         78.02         91.04         8.55 o                         
  19   2  -1          7.23         19.60         5.30 o                         
  20   2  -1         17.33         15.63         3.86 o                         
   0   3  -1         44.79         45.76         3.27 o                         
   1   3  -1        123.80        128.46         4.30 o                         
   2   3  -1        424.35        447.89         7.43 o                         
   3   3  -1        178.97        188.66         3.21 o                         
   4   3  -1          6.31          4.82         0.96 o                         
   5   3  -1        204.38        213.24         3.72 o                         
   6   3  -1         51.04         44.83         1.79 o                         
   7   3  -1        267.12        276.45         5.52 o                         
   8   3  -1         83.95         79.17         2.60 o                         
   9   3  -1        394.95        408.60         8.95 o                         
  10   3  -1        213.53        210.00         5.03 o                         
  11   3  -1        677.41        668.56        13.98 o                         
  12   3  -1        239.43        220.58        10.67 o                         
  13   3  -1         14.59         17.10         2.24 o                         
  14   3  -1         13.24         14.02         6.69 o                         
  15   3  -1         87.93         89.18        20.46 o                         
  16   3  -1          3.77         17.73         5.10 o                         
  17   3  -1          1.05         -1.94         3.87 o                         
  18   3  -1         10.06         21.22        11.15 o                         
  19   3  -1         10.92         33.74        10.39 o                         
   1   4  -1         22.88         19.41         3.75 o                         
   2   4  -1         86.87         89.09         3.21 o                         
   3   4  -1         19.82         16.87         3.66 o                         
   4   4  -1         91.05         86.61         5.54 o                         
   5   4  -1        105.85        109.65         4.06 o                         
   6   4  -1          3.22          2.73         2.03 o                         
   7   4  -1         70.16         61.62         5.68 o                         
   8   4  -1         39.91         29.72         3.83 o                         
   9   4  -1         21.71         23.19         4.32 o                         
  10   4  -1         62.02         62.76         7.10 o                         
  11   4  -1          6.96          6.16         4.23 o                         
  12   4  -1          8.33          6.01         9.01 o                         
  13   4  -1         25.72         28.10         7.16 o                         
  14   4  -1         16.91         24.82        13.67 o                         
  15   4  -1         35.55         37.70         7.94 o                         
   0   5  -1         80.50        108.59         9.73 o                         
   1   5  -1          1.09          5.68         5.68 o                         
   2   5  -1          0.63         -1.84         6.22 o                         
   3   5  -1        114.32        130.07        10.66 o                         
   4   5  -1         12.77          5.68         7.52 o                         
   5   5  -1         67.68         99.40        17.02 o                         
   6   5  -1          7.41         23.03        26.74 o                         
   7   5  -1         30.61         18.21         7.00 o                         
   8   5  -1         17.97         10.89        14.57 o                         
   9   5  -1         26.29         24.12        34.96 o                         
  10   5  -1         14.01          2.85         8.32 o                         
   2   0   0       1134.08       1081.71        41.40 o                         
   4   0   0         65.53         66.19         2.95 o                         
   6   0   0       2558.37       2426.77        84.80 o                         
   8   0   0        114.40        103.34         4.61 o                         
  10   0   0        827.21        806.53        24.12 o                         
  12   0   0         73.66         89.97         8.72 o                         
  14   0   0        416.37        453.97        27.15 o                         
  16   0   0         31.72         32.31         5.41 o                         
  18   0   0          6.33          8.79         3.92 o                         
  20   0   0        478.35        509.40        22.56 o                         
  22   0   0         56.99         55.85         8.66 o                         
   1   1   0        282.13        256.43         6.40 o                         
   2   1   0         42.22         43.74         1.61 o                         
   3   1   0       3589.01       3343.43        63.64 o                         
   4   1   0       1971.69       1845.18        34.30 o                         
   5   1   0      14943.85      15925.99       649.05 o                         
   6   1   0         75.77         84.66         3.53 o                         
   7   1   0         12.55          9.85         1.53 o                         
   8   1   0         16.18         16.95         2.17 o                         
   9   1   0        216.70        230.24         6.16 o                         
  10   1   0          6.50         11.18         1.81 o                         
  11   1   0          0.05          4.92         7.53 o                         
  12   1   0          0.22          1.63         1.35 o                         
  13   1   0         19.54         20.23         2.42 o                         
  14   1   0         21.57         17.70         2.35 o                         
  15   1   0        504.94        491.59        13.07 o                         
  16   1   0         28.48         32.50         2.65 o                         
  17   1   0         83.60         84.01         4.92 o                         
  18   1   0        284.01        293.70        11.09 o                         
  19   1   0        175.36        186.57         8.03 o                         
  20   1   0         23.22         20.60         3.40 o                         
  21   1   0         18.76         18.76         4.50 o                         
  22   1   0          0.97          1.00         3.74 o                         
   0   2   0       3799.72       3707.37        75.01 o                         
   1   2   0        202.15        178.34         2.93 o                         
   2   2   0          0.37          0.71         0.60 o                         
   3   2   0         60.27         58.42         1.62 o                         
   4   2   0          0.84          3.77         1.53 o                         
   5   2   0        131.93        121.22         2.63 o                         
   6   2   0        379.89        398.12         6.75 o                         
   7   2   0       3436.02       3463.44        67.84 o                         
   8   2   0       3383.06       3442.74        64.03 o                         
   9   2   0         31.62         39.94         4.60 o                         
  10   2   0          5.73          8.45         3.97 o                         
  11   2   0         12.33          9.81         1.41 o                         
  12   2   0        229.51        235.29         8.58 o                         
  13   2   0         16.80         19.11         2.61 o                         
  14   2   0         39.28         34.63        15.14 o                         
  15   2   0          8.04          3.31         2.20 o                         
  16   2   0        141.57        132.23         7.19 o                         
  17   2   0          1.93          0.35         3.52 o                         
  18   2   0          3.00          7.62         4.29 o                         
  19   2   0         49.30         56.98         7.42 o                         
  20   2   0         24.45         28.68        15.39 o                         
   1   3   0         34.83         35.01         1.08 o                         
   2   3   0         71.69         73.46         2.20 o                         
   3   3   0        935.39        952.28        16.84 o                         
   4   3   0        245.28        255.15         4.96 o                         
   5   3   0        284.98        281.19         4.62 o                         
   6   3   0        106.42        105.94         3.69 o                         
   7   3   0        107.47        114.85         4.32 o                         
   8   3   0         31.49         32.28         2.25 o                         
   9   3   0        107.05        100.59         2.91 o                         
  10   3   0        229.01        218.60         6.12 o                         
  11   3   0        402.09        371.99         8.53 o                         
  12   3   0        108.65        103.21         4.23 o                         
  13   3   0         97.10         88.37         4.48 o                         
  14   3   0        140.75        132.62         7.04 o                         
  15   3   0         48.92         49.71         6.65 o                         
  16   3   0         14.60         16.82         4.46 o                         
  17   3   0          0.57         11.07        14.78 o                         
  18   3   0          3.63          7.41         4.97 o                         
  19   3   0          0.29         19.09        23.99 o                         
   0   4   0        130.62        140.97         8.41 o                         
   1   4   0        522.29        553.34        11.24 o                         
   2   4   0        138.54        145.99         4.12 o                         
   3   4   0         60.77         53.48         3.62 o                         
   4   4   0         77.12         72.75         3.16 o                         
   5   4   0         10.35          9.83         3.30 o                         
   6   4   0         71.25         70.13         3.15 o                         
   7   4   0         47.35         46.46         5.12 o                         
   8   4   0         52.96         51.53         3.15 o                         
   9   4   0          6.82          7.74         2.89 o                         
  10   4   0         25.35         18.08         2.55 o                         
  11   4   0         16.85         20.75         2.91 o                         
  12   4   0         20.57         10.51         3.50 o                         
  13   4   0         49.43         39.86         6.46 o                         
  14   4   0          9.90          7.45         7.24 o                         
  15   4   0         72.55         59.80        13.29 o                         
   1   5   0          1.31          9.85         7.78 o                         
   2   5   0          0.67         -2.72         5.45 o                         
   3   5   0          0.06         -2.61         5.21 o                         
   4   5   0         15.61         23.34         6.69 o                         
   5   5   0         19.49         24.92         9.34 o                         
   6   5   0          0.01         -3.14         8.04 o                         
   7   5   0         21.12         19.19         8.74 o                         
   8   5   0          7.62         16.60         9.31 o                         
   9   5   0          0.73         -3.11         6.22 o                         
  10   5   0          5.78         -1.53         6.72 o                         
   2   0   1       3191.34       3229.75       107.06 o                         
   4   0   1       3459.50       3458.84        99.50 o                         
   6   0   1       2904.08       2938.73        98.79 o                         
   8   0   1        160.60        139.29         5.11 o                         
  10   0   1        545.01        539.14        15.87 o                         
  12   0   1        247.37        254.09         8.84 o                         
  14   0   1        446.17        451.90        14.63 o                         
  16   0   1          7.03          8.12         3.73 o                         
  18   0   1         64.18         73.15         6.33 o                         
  20   0   1         43.02         31.95         5.29 o                         
  22   0   1        220.97        230.81        15.68 o                         
   0   1   1         78.29         68.79         2.56 o                         
   1   1   1       1097.87       1016.45        17.35 o                         
   2   1   1         90.10         76.79         1.76 o                         
   3   1   1      14289.67      15656.07       481.40 o                         
   4   1   1      13352.47      14542.27       536.39 o                         
   5   1   1       3045.70       3006.06        56.32 o                         
   6   1   1        373.18        356.44         8.49 o                         
   7   1   1        553.24        535.24        10.65 o                         
   8   1   1        410.87        416.02         8.74 o                         
   9   1   1        950.59        994.92        23.74 o                         
  10   1   1       1084.38       1082.04        26.23 o                         
  11   1   1        285.90        288.86         6.64 o                         
  12   1   1         90.99        101.26         3.57 o                         
  13   1   1         16.40         17.06         2.35 o                         
  14   1   1         61.47         62.69         6.41 o                         
  15   1   1         35.23         31.96         2.60 o                         
  16   1   1        124.70        118.20         5.10 o                         
  17   1   1        145.65        144.09         8.99 o                         
  18   1   1          6.67          5.12         2.47 o                         
  19   1   1          8.11         10.62         2.96 o                         
  20   1   1         53.81         51.80         4.82 o                         
  21   1   1          7.09         15.22         3.55 o                         
  22   1   1          4.46          8.95         4.03 o                         
   1   2   1        165.37        160.87         5.61 o                         
   2   2   1       1824.78       1794.19        41.59 o                         
   3   2   1        302.45        316.72         6.66 o                         
   4   2   1        585.80        612.04        10.76 o                         
   5   2   1        458.68        458.37         8.25 o                         
   6   2   1       1252.61       1273.22        19.52 o                         
   7   2   1        413.83        438.55         9.13 o                         
   8   2   1        557.80        531.30        11.19 o                         
   9   2   1        905.54        893.24        19.11 o                         
  10   2   1        310.83        314.25         7.59 o                         
  11   2   1        140.90        136.33         4.18 o                         
  12   2   1        238.19        234.51         5.94 o                         
  13   2   1        186.56        186.53         5.78 o                         
  14   2   1        235.51        230.46        21.17 o                         
  15   2   1        207.38        200.58         7.56 o                         
  16   2   1         21.56         14.89         5.54 o                         
  17   2   1         17.36         17.49         4.25 o                         
  18   2   1         78.14         71.45        11.13 o                         
  19   2   1          7.21          2.04         4.29 o                         
  20   2   1         17.33         20.85         6.43 o                         
   0   3   1         44.82         44.11         4.84 o                         
   1   3   1        123.93        129.63         5.67 o                         
   2   3   1        424.60        449.86         8.62 o                         
   3   3   1        178.80        185.32         5.31 o                         
   4   3   1          6.32          5.75         1.60 o                         
   5   3   1        204.73        213.78         5.46 o                         
   6   3   1         51.04         49.41         2.85 o                         
   7   3   1        267.31        274.24         5.77 o                         
   8   3   1         83.94         77.76         2.92 o                         
   9   3   1        394.62        403.81         8.23 o                         
  10   3   1        213.54        206.69         4.89 o                         
  11   3   1        676.99        651.79        13.95 o                         
  12   3   1        239.48        207.60         5.55 o                         
  13   3   1         14.62         10.40         3.43 o                         
  14   3   1         13.22         11.89         2.07 o                         
  15   3   1         87.89         79.74         4.53 o                         
  16   3   1          3.77          4.30         4.13 o                         
  17   3   1          1.06          4.87         7.52 o                         
  18   3   1         10.05         15.04         9.36 o                         
  19   3   1         10.94         10.65        14.78 o                         
   1   4   1         22.94         24.72         5.46 o                         
   2   4   1         86.80         86.86         3.14 o                         
   3   4   1         19.79         19.46         1.87 o                         
   4   4   1         91.11         97.57         3.79 o                         
   5   4   1        105.79         99.86         9.07 o                         
   6   4   1          3.21          6.52         6.19 o                         
   7   4   1         70.19         75.33         7.19 o                         
   8   4   1         39.93         37.77         2.74 o                         
   9   4   1         21.72         18.87         2.99 o                         
  10   4   1         61.93         59.38         5.02 o                         
  11   4   1          6.93          9.05         2.88 o                         
  12   4   1          8.34          6.29         4.66 o                         
  13   4   1         25.68         24.30        10.32 o                         
  14   4   1         16.92          8.71         4.88 o                         
  15   4   1         35.48         23.98         8.06 o                         
   2   5   1          0.63         -2.84         5.68 o                         
   3   5   1        114.41        124.59        11.16 o                         
   4   5   1         12.77         13.95         6.25 o                         
   5   5   1         67.57         61.01         7.81 o                         
   6   5   1          7.44         11.44        11.64 o                         
   7   5   1         30.62         22.25         9.88 o                         
   8   5   1         17.95         23.65         7.83 o                         
   9   5   1         26.37         13.72         7.75 o                         
  10   5   1         13.95         15.56        10.94 o                         
   2   0   2       1562.01       1392.57        33.21 o                         
   4   0   2       1627.76       1572.21        45.71 o                         
   6   0   2       1847.29       1799.74        55.76 o                         
   8   0   2        918.75        914.63        25.83 o                         
  10   0   2        175.60        190.12         6.40 o                         
  12   0   2        422.65        436.71        16.91 o                         
  14   0   2        392.64        394.78        13.36 o                         
  16   0   2        374.59        361.21        14.71 o                         
  18   0   2          5.83         19.48         4.69 o                         
  20   0   2         66.06         59.01         5.68 o                         
  22   0   2         26.14         23.65         5.47 o                         
   1   1   2       3085.95       3025.99        49.56 o                         
   2   1   2       1861.74       1659.25        37.97 o                         
   3   1   2       1927.56       1753.96        45.21 o                         
   4   1   2        500.09        475.89         8.80 o                         
   5   1   2        109.94        110.43         2.54 o                         
   6   1   2        169.69        163.31         3.37 o                         
   7   1   2        568.28        533.77        10.58 o                         
   8   1   2        461.36        448.53         9.22 o                         
   9   1   2        228.79        220.05         5.12 o                         
  10   1   2         33.80         35.29         2.02 o                         
  11   1   2        457.05        471.10        13.87 o                         
  12   1   2          4.09          4.01         2.17 o                         
  13   1   2         17.92         19.91         2.79 o                         
  14   1   2         19.19         21.77         4.84 o                         
  15   1   2         97.46        101.17         5.80 o                         
  16   1   2         31.41         28.55         2.58 o                         
  17   1   2         34.86         33.81         2.96 o                         
  18   1   2        165.87        176.93         7.72 o                         
  19   1   2          2.49          2.29         7.48 o                         
  20   1   2         22.79         26.77         3.79 o                         
  21   1   2         82.34         78.35        11.50 o                         
   0   2   2       2286.23       2116.95       121.64 o                         
   1   2   2        294.86        316.28         4.85 o                         
   2   2   2        177.62        171.20         4.69 o                         
   3   2   2         56.19         64.36         2.09 o                         
   4   2   2        383.62        378.20         6.67 o                         
   5   2   2        249.66        263.71         5.21 o                         
   6   2   2         67.75         79.24         2.00 o                         
   7   2   2       2346.48       2458.86        41.14 o                         
   8   2   2        957.61        953.49        16.06 o                         
   9   2   2         47.61         41.99         4.14 o                         
  10   2   2         12.35         11.19         1.41 o                         
  11   2   2         40.01         41.06         2.08 o                         
  12   2   2        318.27        318.05         7.73 o                         
  13   2   2         76.82         75.25         4.50 o                         
  14   2   2         13.39         13.06         5.65 o                         
  15   2   2        102.13        102.71         5.14 o                         
  16   2   2         83.85         73.26        10.67 o                         
  17   2   2         53.11         50.12         4.49 o                         
  18   2   2          8.04          7.84         3.56 o                         
  19   2   2         27.89         22.80         4.97 o                         
  20   2   2          9.18          6.57         4.41 o                         
   1   3   2        211.08        216.99         6.45 o                         
   2   3   2        137.65        141.48         3.31 o                         
   3   3   2          7.00          5.90         1.95 o                         
   4   3   2         31.39         35.19         1.87 o                         
   5   3   2         34.59         34.91         3.30 o                         
   6   3   2          0.24         -0.68         1.35 o                         
   7   3   2        248.97        244.25         6.66 o                         
   8   3   2        116.10        117.19         3.11 o                         
   9   3   2        186.58        191.43        11.72 o                         
  10   3   2        154.83        150.51         8.73 o                         
  11   3   2        219.00        216.39         7.10 o                         
  12   3   2         93.10         82.07         4.48 o                         
  13   3   2        174.71        155.20        15.57 o                         
  14   3   2         24.84         25.16         3.24 o                         
  15   3   2         24.42         27.77         3.51 o                         
  16   3   2          2.93          8.65         4.25 o                         
  17   3   2          1.66          1.06         2.24 o                         
  18   3   2          3.99         25.76        12.21 o                         
   0   4   2         74.30         74.92         8.31 o                         
   1   4   2         72.77         68.89         5.49 o                         
   2   4   2         11.28         14.46         7.19 o                         
   3   4   2        121.53        129.31         3.55 o                         
   4   4   2        136.27        142.19         4.04 o                         
   5   4   2         91.97         90.11         3.26 o                         
   6   4   2         75.71         72.92         4.21 o                         
   7   4   2         18.46         16.75         2.25 o                         
   8   4   2         12.68         11.29         2.52 o                         
   9   4   2         38.31         27.87         2.44 o                         
  10   4   2         16.81         20.60         4.02 o                         
  11   4   2          3.70          4.71         4.81 o                         
  12   4   2         53.63         99.40       256.66 o                         
  13   4   2          0.27         26.88        14.12 o                         
  14   4   2         38.15         25.99         6.39 o                         
  15   4   2        162.33        152.82        11.67 o                         
   3   5   2         92.81        101.98        14.63 o                         
   4   5   2         55.70         67.73         8.22 o                         
   5   5   2         11.41          8.30         5.94 o                         
   6   5   2          2.71          2.85         7.52 o                         
   7   5   2         32.25         46.02        13.33 o                         
   8   5   2         36.32         45.10        12.97 o                         
   9   5   2          2.25         12.65         8.01 o                         
  10   5   2          2.17         -4.38         9.57 o                         
   2   0   3       8901.10       9077.03       223.97 o                         
   4   0   3       1259.23       1162.61        35.98 o                         
   6   0   3        583.29        533.31        18.37 o                         
   8   0   3        174.59        172.54         6.52 o                         
  10   0   3         38.58         28.33         5.58 o                         
  12   0   3        181.16        192.05         7.70 o                         
  14   0   3        326.81        341.95        12.00 o                         
  16   0   3        100.57        113.70         6.88 o                         
  18   0   3         83.60         76.48         7.03 o                         
  20   0   3         49.44         52.06         5.81 o                         
  22   0   3         72.10         45.76        15.05 o                         
   0   1   3        453.81        429.21        14.73 o                         
   1   1   3        214.47        203.56         4.30 o                         
   2   1   3        112.34        106.19         2.21 o                         
   3   1   3       2298.59       2162.55        38.16 o                         
   4   1   3       1879.50       1773.31        34.86 o                         
   5   1   3       1796.36       1748.32        30.08 o                         
   6   1   3        776.30        792.96        16.00 o                         
   7   1   3        314.04        314.09         6.93 o                         
   8   1   3        232.78        228.10         5.58 o                         
   9   1   3        180.82        165.44         4.28 o                         
  10   1   3        243.03        253.97         6.17 o                         
  11   1   3        242.14        220.76         6.79 o                         
  12   1   3        113.41        114.30         5.26 o                         
  13   1   3         34.09         39.16         4.21 o                         
  14   1   3         28.45         32.34         1.99 o                         
  15   1   3        217.14        226.35         6.51 o                         
  16   1   3         61.77         53.15         4.59 o                         
  17   1   3         42.46         45.38         3.06 o                         
  18   1   3         28.20         33.26         4.02 o                         
  19   1   3        106.80        114.37        11.09 o                         
  20   1   3         68.64         63.31         9.22 o                         
  21   1   3          9.56          7.90        14.17 o                         
   1   2   3        195.38        200.57         4.38 o                         
   2   2   3         98.99         97.12         2.97 o                         
   3   2   3        315.06        333.42         5.52 o                         
   4   2   3        207.18        219.06         5.04 o                         
   5   2   3        388.26        373.15        12.61 o                         
   6   2   3        134.01        134.58         3.10 o                         
   7   2   3        259.80        259.39         5.54 o                         
   8   2   3        316.61        314.01         5.98 o                         
   9   2   3         39.08         39.22         2.36 o                         
  10   2   3        107.36        112.82         3.04 o                         
  11   2   3        149.27        149.37         4.19 o                         
  12   2   3        207.15        193.91         6.31 o                         
  13   2   3         53.70         57.68         3.04 o                         
  14   2   3        237.89        231.70         7.84 o                         
  15   2   3        107.54         94.72         5.04 o                         
  16   2   3         13.18         21.06         3.37 o                         
  17   2   3         41.38         44.21         4.33 o                         
  18   2   3          9.82          7.96        12.46 o                         
  19   2   3          6.99         14.01         4.02 o                         
  20   2   3         22.61         24.86         7.40 o                         
   0   3   3         22.67         31.42         8.83 o                         
   1   3   3        138.72        152.57         5.17 o                         
   2   3   3        168.07        163.02         3.65 o                         
   3   3   3         30.16         33.61         1.70 o                         
   4   3   3         28.01         27.02         1.86 o                         
   5   3   3        258.91        274.16         5.96 o                         
   6   3   3        111.44        110.86         5.43 o                         
   7   3   3        108.58        106.22         4.75 o                         
   8   3   3         67.09         61.65         3.26 o                         
   9   3   3         60.46         60.78         5.14 o                         
  10   3   3         65.88         65.50         2.42 o                         
  11   3   3        189.96        175.48         5.17 o                         
  12   3   3        416.50        382.15        10.22 o                         
  13   3   3         15.32         14.30         3.11 o                         
  14   3   3          0.71          2.56         2.76 o                         
  15   3   3         16.26         22.33         4.71 o                         
  16   3   3          4.29         14.07         5.49 o                         
  17   3   3          8.94         13.35         4.50 o                         
  18   3   3          2.39         10.86         4.59 o                         
   1   4   3        121.20        131.87         9.76 o                         
   2   4   3          6.27          7.51         3.27 o                         
   3   4   3         23.21         21.60         3.95 o                         
   4   4   3          2.06          0.71         1.69 o                         
   5   4   3        209.30        214.84         6.45 o                         
   6   4   3        168.25        173.61         5.00 o                         
   7   4   3         98.84         96.61        12.41 o                         
   8   4   3        161.85        157.42         8.67 o                         
   9   4   3         26.19         18.97         3.34 o                         
  10   4   3          4.85          7.55         2.73 o                         
  11   4   3         31.78         32.73         3.93 o                         
  12   4   3         28.42         21.82         4.60 o                         
  13   4   3          2.64          1.24         6.37 o                         
  14   4   3         44.00         61.61        24.56 o                         
  15   4   3         54.62         60.10        11.70 o                         
   5   5   3         11.05         16.21         5.93 o                         
   6   5   3         46.86         61.26        12.35 o                         
   7   5   3          4.76         -3.60        11.38 o                         
   8   5   3          2.62         16.86         9.13 o                         
   9   5   3         17.85         16.34        10.17 o                         
   0   0   4       4084.07       3867.94       161.29 o                         
   2   0   4       1136.05       1060.28        25.95 o                         
   4   0   4       1448.56       1323.67        27.78 o                         
   6   0   4        186.20        175.21         6.44 o                         
   8   0   4         86.60         87.14         4.69 o                         
  10   0   4       2363.35       2468.02        92.83 o                         
  12   0   4        825.51        844.00        27.77 o                         
  14   0   4        237.87        249.78        19.10 o                         
  16   0   4         39.24         39.87         3.86 o                         
  18   0   4        103.11        130.06         9.55 o                         
  20   0   4         71.42         87.86         7.55 o                         
   1   1   4        368.73        343.32         7.37 o                         
   2   1   4        423.82        400.62         8.14 o                         
   3   1   4        692.43        648.66        10.24 o                         
   4   1   4        256.48        250.99         4.26 o                         
   5   1   4       1282.62       1286.78        23.44 o                         
   6   1   4        536.61        529.24         9.76 o                         
   7   1   4        428.98        424.09         8.19 o                         
   8   1   4        285.21        321.36         6.33 o                         
   9   1   4        869.51        882.71        18.16 o                         
  10   1   4         11.16          6.73         1.83 o                         
  11   1   4         11.42         10.49         2.06 o                         
  12   1   4          4.02          8.92         3.63 o                         
  13   1   4         58.78         61.72         2.95 o                         
  14   1   4         39.83         45.75         4.89 o                         
  15   1   4        115.12        118.63         6.81 o                         
  16   1   4         52.97         66.28        11.93 o                         
  17   1   4         18.33         21.30         2.90 o                         
  18   1   4         52.44         43.64         4.08 o                         
  19   1   4         13.39          9.33         2.80 o                         
  20   1   4         22.14         27.79         4.78 o                         
  21   1   4          2.39          8.40         4.57 o                         
   0   2   4        363.50        352.54        10.90 o                         
   1   2   4         71.80         77.24         3.00 o                         
   2   2   4        307.82        325.62         6.41 o                         
   3   2   4        127.97        131.84         3.21 o                         
   4   2   4       1160.23       1154.63        18.09 o                         
   5   2   4          7.44          5.79         1.24 o                         
   6   2   4         59.46         63.79         3.62 o                         
   7   2   4        470.24        474.95         9.22 o                         
   8   2   4        283.47        297.74         6.20 o                         
   9   2   4         75.44         72.32         2.09 o                         
  10   2   4        247.59        262.05         6.76 o                         
  11   2   4         92.27         85.17         3.98 o                         
  12   2   4        291.71        288.54         8.77 o                         
  13   2   4         34.73         33.31         2.59 o                         
  14   2   4          2.95          6.26         2.33 o                         
  15   2   4         15.87         16.65         4.24 o                         
  16   2   4         67.18         69.73        10.04 o                         
  17   2   4         34.88         25.33         5.71 o                         
  18   2   4         63.04         61.83         4.68 o                         
  19   2   4          6.71          6.47         4.63 o                         
  20   2   4          0.77          3.38         3.43 o                         
   1   3   4        342.49        355.44        10.95 o                         
   2   3   4         81.17         82.68         3.19 o                         
   3   3   4         33.51         33.93         1.94 o                         
   4   3   4        121.41        134.01         3.54 o                         
   5   3   4        376.79        380.20         7.67 o                         
   6   3   4        102.63        101.38         2.63 o                         
   7   3   4        132.61        126.61         8.01 o                         
   8   3   4         89.80         92.16         4.69 o                         
   9   3   4        398.11        368.42         9.25 o                         
  10   3   4         90.90         84.29         4.75 o                         
  11   3   4        299.75        303.64         8.77 o                         
  12   3   4         17.46         10.47         7.22 o                         
  13   3   4         93.04         84.86         5.12 o                         
  14   3   4         13.92         12.04        11.14 o                         
  15   3   4         16.71         12.80         4.07 o                         
  16   3   4         10.15         15.14         4.93 o                         
  17   3   4         40.94         31.49         4.56 o                         
  18   3   4          9.74         16.57        11.79 o                         
   0   4   4         53.00         55.77         7.94 o                         
   1   4   4        130.36        125.89         8.85 o                         
   2   4   4         12.31         17.07         3.43 o                         
   3   4   4         23.32         23.52         2.48 o                         
   4   4   4         85.12         82.80         3.36 o                         
   5   4   4         11.94         15.61         5.46 o                         
   6   4   4          3.75          4.62         2.35 o                         
   7   4   4          2.56          4.29         2.58 o                         
   8   4   4         60.84         54.34         4.64 o                         
   9   4   4         32.39         33.33         6.23 o                         
  10   4   4         45.11         34.35         3.64 o                         
  11   4   4          8.90          3.23         5.36 o                         
  12   4   4         48.71         36.64         5.43 o                         
  13   4   4          2.70          0.70         5.30 o                         
  14   4   4         36.68         38.10        15.50 o                         
  15   4   4         30.50         21.99         7.28 o                         
   4   5   4         32.71         32.50        14.50 o                         
   5   5   4         26.94         22.87         9.54 o                         
   6   5   4         12.31          6.48         8.84 o                         
   7   5   4         13.16         20.18        13.46 o                         
   9   5   4         11.16         20.77        12.47 o                         
   2   0   5       2828.17       2757.64       142.95 o                         
   4   0   5       1680.65       1539.33        32.99 o                         
   6   0   5        591.03        623.72        13.90 o                         
   8   0   5        332.44        349.51        11.39 o                         
  10   0   5        347.97        351.90        12.45 o                         
  12   0   5         58.54         58.70         4.19 o                         
  14   0   5         69.84         73.15        17.89 o                         
  16   0   5         12.89          2.85         6.74 o                         
  18   0   5        158.21        151.48         9.52 o                         
  20   0   5         42.03         49.98         8.87 o                         
   0   1   5         75.65         78.61         3.97 o                         
   1   1   5        450.48        417.80         8.07 o                         
   2   1   5        168.07        178.56         3.11 o                         
   3   1   5        231.01        214.63         5.25 o                         
   4   1   5         75.34         75.19         1.90 o                         
   5   1   5          7.82          9.33         1.39 o                         
   6   1   5        152.96        162.17         4.20 o                         
   7   1   5       1088.68       1073.78        20.66 o                         
   8   1   5         76.27         81.01         2.49 o                         
   9   1   5        220.92        219.39         5.94 o                         
  10   1   5          6.54          4.18         2.50 o                         
  11   1   5         28.39         26.49         1.77 o                         
  12   1   5         70.57         60.29         2.78 o                         
  13   1   5        415.86        427.56        12.29 o                         
  14   1   5          0.48         -1.09         2.19 o                         
  15   1   5        107.58        104.96         4.76 o                         
  16   1   5         82.01         99.81         4.89 o                         
  17   1   5          2.42          1.22         3.00 o                         
  18   1   5         31.12         28.01         4.43 o                         
  19   1   5          1.68          2.75         4.14 o                         
  20   1   5         19.59         23.81         8.44 o                         
  21   1   5         51.25         40.11         4.51 o                         
   1   2   5        237.59        258.38         6.71 o                         
   2   2   5       1908.69       2018.04        36.26 o                         
   3   2   5         92.76         97.96         2.43 o                         
   4   2   5        164.84        157.23         3.53 o                         
   5   2   5         31.70         31.89         1.42 o                         
   6   2   5        119.54        121.32         4.45 o                         
   7   2   5        116.53        116.47         5.57 o                         
   8   2   5         37.01         35.75         2.21 o                         
   9   2   5         30.99         28.09         2.79 o                         
  10   2   5         69.00         69.67         3.93 o                         
  11   2   5         21.04         17.31         4.55 o                         
  12   2   5         33.18         32.38         3.08 o                         
  13   2   5          4.91          3.90         2.50 o                         
  14   2   5         29.58         25.91         3.11 o                         
  15   2   5         52.55         49.29         3.77 o                         
  16   2   5         11.11          8.52         1.83 o                         
  17   2   5          3.59          1.76         4.64 o                         
  18   2   5         44.05         37.28         3.60 o                         
  19   2   5          5.70          4.27         5.16 o                         
   0   3   5        385.18        400.40        15.49 o                         
   1   3   5         65.23         73.68         3.35 o                         
   2   3   5         15.00         18.17         3.19 o                         
   3   3   5        180.62        194.66         9.80 o                         
   4   3   5         31.86         33.84         2.50 o                         
   5   3   5         15.25         11.75         2.52 o                         
   6   3   5         12.92         12.38         1.19 o                         
   7   3   5        254.28        257.77         5.31 o                         
   8   3   5         21.08         16.07         4.14 o                         
   9   3   5         55.85         49.76         2.07 o                         
  10   3   5        103.38         84.54         3.51 o                         
  11   3   5         41.98         39.79         2.53 o                         
  12   3   5         37.98         39.85         4.04 o                         
  13   3   5          6.03          6.18         4.46 o                         
  14   3   5         16.91         14.26         4.57 o                         
  15   3   5         10.51          6.31         9.34 o                         
  16   3   5          7.40          5.45         6.77 o                         
  17   3   5          3.54          8.06         5.51 o                         
   1   4   5         12.77          9.95         2.42 o                         
   2   4   5        100.51         99.96         4.96 o                         
   3   4   5          4.36          8.80         2.90 o                         
   4   4   5         13.14         14.45         6.68 o                         
   5   4   5        198.72        218.19        17.88 o                         
   6   4   5        145.21        128.90        56.84 o                         
   7   4   5         35.03         30.94         3.83 o                         
   8   4   5         60.05         59.86         4.37 o                         
   9   4   5          7.09          1.32         3.55 o                         
  10   4   5         29.33         22.17        14.67 o                         
  11   4   5          3.64         17.16         6.76 o                         
  12   4   5          8.02         12.44         6.04 o                         
  13   4   5         55.27         52.66         8.64 o                         
  14   4   5         15.42         14.69         6.32 o                         
   3   5   5          3.81         -4.15         8.30 o                         
   4   5   5         10.34         10.06         5.94 o                         
   5   5   5         54.10         66.14        12.32 o                         
   6   5   5          4.16         12.45        10.35 o                         
   7   5   5          6.31         -5.19        10.37 o                         
   8   5   5          1.57          9.08        14.55 o                         
   0   0   6       1131.40       1062.92        45.43 o                         
   2   0   6       1630.23       1731.74        68.05 o                         
   4   0   6        317.68        323.44         8.05 o                         
   6   0   6         27.18         30.53         5.14 o                         
   8   0   6         66.77         70.57         2.87 o                         
  10   0   6         72.43         83.48         4.57 o                         
  12   0   6         57.05         57.15         4.07 o                         
  14   0   6         64.25         65.19         8.52 o                         
  16   0   6        115.80        133.40        10.04 o                         
  18   0   6        129.60        125.69        10.85 o                         
  20   0   6         21.07         26.89         7.00 o                         
   1   1   6        294.55        320.52         6.14 o                         
   2   1   6         32.45         30.66         3.46 o                         
   3   1   6       1119.07       1130.52        18.38 o                         
   4   1   6        409.31        406.55         8.21 o                         
   5   1   6        287.87        269.94         6.10 o                         
   6   1   6         53.89         61.38         2.96 o                         
   7   1   6         29.59         25.62         2.92 o                         
   8   1   6         41.26         46.17         3.48 o                         
   9   1   6        211.44        242.99         6.06 o                         
  10   1   6        127.43        124.99         7.38 o                         
  11   1   6          0.17          2.31         2.20 o                         
  12   1   6         32.47         25.03         2.00 o                         
  13   1   6         20.56         21.91         3.22 o                         
  14   1   6         52.11         43.39         3.88 o                         
  15   1   6         16.37         17.71         6.15 o                         
  16   1   6         53.87         58.49         4.84 o                         
  17   1   6         42.04         34.16         5.91 o                         
  18   1   6         81.34         89.01         5.03 o                         
  19   1   6         12.42         10.13         7.48 o                         
  20   1   6         12.97         20.71         9.57 o                         
   0   2   6        452.18        452.08        17.15 o                         
   1   2   6        140.56        150.35         5.03 o                         
   2   2   6        204.12        222.46         5.37 o                         
   3   2   6        121.25        114.04         5.23 o                         
   4   2   6         32.46         40.70         4.16 o                         
   5   2   6         38.74         38.90         1.56 o                         
   6   2   6        225.12        231.23         6.73 o                         
   7   2   6         20.89         20.90         2.13 o                         
   8   2   6         16.34         18.49         2.31 o                         
   9   2   6        112.12        109.89         4.29 o                         
  10   2   6         17.24         11.83         2.52 o                         
  11   2   6         18.41         18.15         3.85 o                         
  12   2   6         94.60         89.92         5.60 o                         
  13   2   6        103.29         92.50        10.93 o                         
  14   2   6         24.54         25.11         5.23 o                         
  15   2   6          7.86          6.23         2.32 o                         
  16   2   6         14.17         17.86         8.12 o                         
  17   2   6          9.33          6.54         5.68 o                         
  18   2   6         17.68         14.71        17.49 o                         
  19   2   6         17.13         19.57         8.42 o                         
   1   3   6         48.72         57.62         3.46 o                         
   2   3   6         56.04         59.44         4.89 o                         
   3   3   6        270.01        276.36        13.27 o                         
   4   3   6         54.09         61.13         2.86 o                         
   5   3   6         36.59         34.25         3.62 o                         
   6   3   6         56.42         53.58         2.40 o                         
   7   3   6         44.51         39.16         1.71 o                         
   8   3   6         74.03         68.28         8.61 o                         
   9   3   6         23.29         18.67         3.14 o                         
  10   3   6          5.75          7.62         7.55 o                         
  11   3   6        209.53        207.86         7.67 o                         
  12   3   6          0.47          2.40         4.51 o                         
  13   3   6         44.03         52.85         6.35 o                         
  14   3   6          3.38         10.08         8.11 o                         
  15   3   6          0.69         12.47         6.77 o                         
  16   3   6          2.42          8.67         8.97 o                         
  17   3   6         41.51         45.13        18.82 o                         
   0   4   6        265.47        268.06        11.61 o                         
   1   4   6         30.89         34.55         6.08 o                         
   2   4   6          4.08          0.97         2.47 o                         
   3   4   6         45.78         41.11         4.45 o                         
   4   4   6         27.67         21.88         4.81 o                         
   5   4   6          6.05          8.26         3.27 o                         
   6   4   6        126.96        143.22        16.36 o                         
   7   4   6         36.06         36.00         7.10 o                         
   8   4   6         37.25         32.22        12.03 o                         
   9   4   6         12.74         13.30         4.75 o                         
  10   4   6          2.34          2.79         4.53 o                         
  11   4   6         22.97         29.20         6.78 o                         
  12   4   6          9.17          8.79         5.41 o                         
  13   4   6          5.27         -0.26         4.91 o                         
   2   5   6         15.24         16.86        13.74 o                         
   3   5   6         62.49         91.20        23.68 o                         
   4   5   6         35.49         45.10        17.74 o                         
   5   5   6         20.55         39.86        38.02 o                         
   6   5   6         24.71         12.66         7.21 o                         
   7   5   6          9.81         37.06        15.09 o                         
   2   0   7         13.03         12.72         4.41 o                         
   4   0   7       1558.46       1656.26        39.17 o                         
   6   0   7        815.81        840.92        35.00 o                         
   8   0   7        908.57        930.86        26.12 o                         
  10   0   7         48.71         52.94         3.15 o                         
  12   0   7          4.25          5.40         2.30 o                         
  14   0   7        192.30        194.23        10.77 o                         
  16   0   7         87.95         82.81         5.58 o                         
  18   0   7         91.86         89.09         6.69 o                         
  20   0   7        112.91        125.31        11.55 o                         
   0   1   7        402.76        416.05        20.59 o                         
   1   1   7       1334.40       1459.66        23.17 o                         
   2   1   7        246.44        260.87         5.08 o                         
   3   1   7        643.95        673.98        12.11 o                         
   4   1   7        118.46        128.40         3.00 o                         
   5   1   7        472.62        501.66        15.83 o                         
   6   1   7        327.01        331.65         6.47 o                         
   7   1   7         72.95         63.68         2.24 o                         
   8   1   7        126.16        132.51         3.67 o                         
   9   1   7        221.66        214.82         4.90 o                         
  10   1   7         10.02         11.26         1.99 o                         
  11   1   7        177.00        168.22         5.21 o                         
  12   1   7         26.01         23.42         2.16 o                         
  13   1   7        203.73        201.69         6.71 o                         
  14   1   7         31.53         30.39         4.20 o                         
  15   1   7         20.62         22.30         4.30 o                         
  16   1   7         25.82         23.71         4.89 o                         
  17   1   7         50.11         48.04        10.78 o                         
  18   1   7          9.05         21.24        11.96 o                         
  19   1   7         58.02         48.25         7.37 o                         
  20   1   7          7.41         41.85         9.53 o                         
   1   2   7         33.77         38.96         2.91 o                         
   2   2   7         24.56         35.55         3.94 o                         
   3   2   7         99.01        100.23         7.02 o                         
   4   2   7        366.90        368.20         8.86 o                         
   5   2   7         56.84         51.75         2.44 o                         
   6   2   7        421.42        425.89         8.76 o                         
   7   2   7         78.99         89.08         3.82 o                         
   8   2   7         17.40         18.69         1.66 o                         
   9   2   7         81.57         71.75         3.36 o                         
  10   2   7        140.68        128.90         8.97 o                         
  11   2   7        129.25        134.41         7.04 o                         
  12   2   7         24.51         20.38         4.93 o                         
  13   2   7        111.85        125.08        11.00 o                         
  14   2   7        199.55        185.17        11.62 o                         
  15   2   7         90.99         80.12         7.72 o                         
  16   2   7          9.15         16.35        13.07 o                         
  17   2   7         13.23         26.97         4.21 o                         
  18   2   7          2.14         26.46        13.37 o                         
   0   3   7         59.86         63.30         6.15 o                         
   1   3   7         33.05         32.41         6.17 o                         
   2   3   7        208.97        220.90         7.67 o                         
   3   3   7         36.60         43.78         2.89 o                         
   4   3   7         24.64         17.70         3.69 o                         
   5   3   7         44.65         36.63         3.88 o                         
   6   3   7         71.91         69.61         4.53 o                         
   7   3   7         28.04         26.24         2.31 o                         
   8   3   7         34.61         28.88         2.05 o                         
   9   3   7        204.23        195.37        15.32 o                         
  10   3   7         53.23         52.60         4.73 o                         
  11   3   7         13.80         19.46        19.66 o                         
  12   3   7          1.24          4.42         6.37 o                         
  13   3   7         42.59         52.60        14.97 o                         
  14   3   7          2.07         16.74         7.00 o                         
  15   3   7         15.71         24.00        10.43 o                         
  16   3   7          1.73          1.98         5.58 o                         
   1   4   7         13.67         14.74         2.87 o                         
   2   4   7         38.42         30.96         3.42 o                         
   3   4   7        187.61        187.89        13.56 o                         
   4   4   7         42.18         34.70         3.86 o                         
   5   4   7         25.23         27.97         7.02 o                         
   6   4   7        143.81        133.81        10.95 o                         
   7   4   7          4.94         26.45        27.00 o                         
   8   4   7          7.22          5.60         6.09 o                         
   9   4   7          1.90          6.67         4.65 o                         
  10   4   7          0.29          1.90         8.80 o                         
  11   4   7          3.17         14.53        10.11 o                         
  12   4   7          4.28          3.90         5.57 o                         
  13   4   7          7.01         34.16        18.88 o                         
   1   5   7         46.18         70.39        13.25 o                         
   2   5   7          2.62          1.04         9.80 o                         
   3   5   7          4.20          6.98        13.43 o                         
   4   5   7         27.42         40.87        21.84 o                         
   5   5   7          1.85         11.64        28.03 o                         
   0   0   8       1885.54       2103.71        72.94 o                         
   2   0   8       1892.14       2116.58        49.09 o                         
   4   0   8        734.97        707.09        18.22 o                         
   6   0   8        325.71        322.27         8.75 o                         
   8   0   8         27.97         31.04         2.37 o                         
  10   0   8        221.67        205.44         7.01 o                         
  12   0   8        217.81        244.96         8.68 o                         
  14   0   8         49.42         54.88         6.87 o                         
  16   0   8        212.39        223.41        33.85 o                         
  18   0   8         89.87         96.53        12.97 o                         
   1   1   8        207.15        204.65         4.24 o                         
   2   1   8         94.82        101.13         2.82 o                         
   3   1   8         43.05         48.88         3.79 o                         
   4   1   8         31.06         37.91         1.53 o                         
   5   1   8        619.60        623.20        12.79 o                         
   6   1   8         10.68         11.72         1.75 o                         
   7   1   8        515.98        506.84        10.34 o                         
   8   1   8         23.78         21.95         1.68 o                         
   9   1   8        103.40        110.99         3.55 o                         
  10   1   8         62.86         62.20         2.22 o                         
  11   1   8        188.51        188.82         6.25 o                         
  12   1   8         13.49         15.30         2.88 o                         
  13   1   8        215.29        202.47         6.81 o                         
  14   1   8         56.84         55.65        11.29 o                         
  15   1   8        122.32        114.77         5.37 o                         
  16   1   8         62.38         56.50        11.41 o                         
  17   1   8         54.37         46.46         8.27 o                         
  18   1   8         25.43         26.52        11.32 o                         
  19   1   8         18.97         13.58         3.98 o                         
   0   2   8        816.49        856.83        25.68 o                         
   1   2   8         82.88         94.30         3.81 o                         
   2   2   8          5.49          3.72         0.94 o                         
   3   2   8         49.29         49.07         2.66 o                         
   4   2   8        162.60        168.88         4.36 o                         
   5   2   8         58.81         54.72         2.40 o                         
   6   2   8        199.45        206.40         6.17 o                         
   7   2   8        189.25        194.15         6.39 o                         
   8   2   8         57.73         60.15         3.00 o                         
   9   2   8        284.33        288.25         9.42 o                         
  10   2   8        490.72        484.45        13.33 o                         
  11   2   8         80.13         76.85         7.98 o                         
  12   2   8         72.68         57.44         3.78 o                         
  13   2   8          6.87          3.54         3.41 o                         
  14   2   8          8.69         11.51         3.25 o                         
  15   2   8         45.80         49.88        10.96 o                         
  16   2   8         78.87         87.19        17.70 o                         
  17   2   8         15.43         29.04         6.48 o                         
  18   2   8         21.31         28.95         5.65 o                         
   1   3   8        324.10        379.71        18.80 o                         
   2   3   8         71.59         71.74         4.68 o                         
   3   3   8        109.08        113.35        12.17 o                         
   4   3   8          4.90          6.06         6.40 o                         
   5   3   8        171.56        175.97         5.43 o                         
   6   3   8        102.23         84.59         2.97 o                         
   7   3   8         14.16         11.93         2.50 o                         
   8   3   8         11.14         11.69         2.74 o                         
   9   3   8         74.48         64.90        10.65 o                         
  10   3   8         31.55         21.24         7.81 o                         
  11   3   8          7.92         13.31         4.69 o                         
  12   3   8          1.39          9.89         5.77 o                         
  13   3   8         11.27          8.88         3.93 o                         
  14   3   8         41.21         28.72         4.32 o                         
  15   3   8         22.40         17.68         3.80 o                         
   0   4   8        102.05        100.76        11.65 o                         
   1   4   8         17.41         17.59         4.32 o                         
   2   4   8         20.76         22.04         3.31 o                         
   3   4   8         87.28         77.56         6.90 o                         
   4   4   8         14.75          4.06         8.97 o                         
   5   4   8          8.05         16.34        11.70 o                         
   6   4   8         11.30          0.52         8.87 o                         
   7   4   8         10.93         17.40         6.46 o                         
   8   4   8         23.45        352.61       119.74 o                         
   9   4   8          5.46         18.90        13.72 o                         
  10   4   8         45.08         50.87         8.21 o                         
  11   4   8          9.81         10.47         5.66 o                         
  12   4   8          2.23          3.14        13.30 o                         
   1   5   8          4.66         21.81        17.89 o                         
   2   5   8          1.76          6.48        17.61 o                         
   2   0   9         71.16         75.15         2.94 o                         
   4   0   9        224.27        212.21         7.67 o                         
   6   0   9        706.50        711.72        19.41 o                         
   8   0   9        345.82        359.24        13.20 o                         
  10   0   9         43.38         29.61         6.71 o                         
  12   0   9        307.23        317.73        12.15 o                         
  14   0   9         23.53         17.61        51.97 o                         
  16   0   9         81.46         66.33        15.25 o                         
  18   0   9        126.88        174.88        17.46 o                         
   0   1   9        381.05        406.60        11.39 o                         
   1   1   9        367.43        374.02         7.36 o                         
   2   1   9        129.47        126.97         4.40 o                         
   3   1   9         21.15         26.38         1.96 o                         
   4   1   9         52.60         54.03         2.55 o                         
   5   1   9         45.79         53.26         2.15 o                         
   6   1   9        425.53        418.28         9.47 o                         
   7   1   9         61.02         63.37         3.25 o                         
   8   1   9        174.74        174.60         4.62 o                         
   9   1   9         24.66         18.84         2.63 o                         
  10   1   9         74.03         70.77         4.35 o                         
  11   1   9          7.70          7.69         2.93 o                         
  12   1   9        223.46        235.81        12.10 o                         
  13   1   9        129.08        120.35         5.14 o                         
  14   1   9         25.87         19.05         6.57 o                         
  15   1   9         14.84         13.54         3.28 o                         
  16   1   9         71.69         69.14         5.29 o                         
  17   1   9         21.82         31.59        12.58 o                         
  18   1   9         28.96         25.20         4.32 o                         
   1   2   9         22.13         30.15         2.41 o                         
   2   2   9        311.74        318.75        11.23 o                         
   3   2   9         33.56         30.95         2.17 o                         
   4   2   9         59.35         56.48         2.26 o                         
   5   2   9        166.44        169.14         4.85 o                         
   6   2   9         33.13         27.19         1.92 o                         
   7   2   9         17.37         17.03         1.97 o                         
   8   2   9         41.34         36.01         3.02 o                         
   9   2   9         28.12         23.51         3.17 o                         
  10   2   9         57.17         52.81         9.75 o                         
  11   2   9        102.83         96.32        11.25 o                         
  12   2   9          5.34          5.13         2.71 o                         
  13   2   9         66.12         59.76         3.70 o                         
  14   2   9         13.43         29.56         6.09 o                         
  15   2   9         23.25         23.91         5.34 o                         
  16   2   9         24.84         52.27         6.62 o                         
  17   2   9          4.75          0.35         4.46 o                         
   0   3   9        212.59        195.16        10.36 o                         
   1   3   9         76.00         69.66         5.42 o                         
   2   3   9         58.85         55.31         3.23 o                         
   3   3   9         51.01         61.65         3.79 o                         
   4   3   9        128.74        127.04        12.25 o                         
   5   3   9         89.63         89.29         3.18 o                         
   6   3   9         44.70         40.72         2.97 o                         
   7   3   9        258.52        279.74        31.19 o                         
   8   3   9          6.75         36.28        15.12 o                         
   9   3   9         13.60          8.57         3.51 o                         
  10   3   9         16.33          7.06         4.40 o                         
  11   3   9          7.77         13.32         8.65 o                         
  12   3   9         15.80         17.52        45.47 o                         
  13   3   9         72.37         72.22        20.48 o                         
  14   3   9          4.79         22.51        47.53 o                         
  15   3   9         30.97         29.43         8.36 o                         
   1   4   9         10.61          5.85         9.74 o                         
   2   4   9        167.52        189.39        13.04 o                         
   3   4   9         44.97         31.57         6.64 o                         
   4   4   9         13.71         27.92        16.01 o                         
   5   4   9         54.69         46.40         8.77 o                         
   6   4   9         54.79         68.79        18.96 o                         
   7   4   9          9.56         -0.78         8.84 o                         
   8   4   9         10.11         23.65        14.26 o                         
   9   4   9         34.95          6.48        19.92 o                         
  10   4   9         15.79         32.86        50.60 o                         
   0   0  10        299.58        305.89        13.54 o                         
   2   0  10        277.91        274.94         8.50 o                         
   4   0  10        442.32        440.49        19.25 o                         
   6   0  10        130.18        132.17        11.12 o                         
   8   0  10        468.26        459.28        15.92 o                         
  10   0  10        454.26        460.12        19.69 o                         
  12   0  10        188.59        187.16        11.19 o                         
  14   0  10        119.88        102.35         7.45 o                         
  16   0  10        173.30        183.12        12.20 o                         
  18   0  10          1.12         -3.10         6.20 o                         
   1   1  10        330.21        347.87         7.11 o                         
   2   1  10        278.19        282.58         5.99 o                         
   3   1  10         94.59         96.42         2.98 o                         
   4   1  10         24.30         19.53         1.66 o                         
   5   1  10          4.23          3.13         2.35 o                         
   6   1  10        103.50         93.42         3.13 o                         
   7   1  10         27.59         23.35         1.89 o                         
   8   1  10         85.90         72.43         3.22 o                         
   9   1  10        545.35        539.37        14.53 o                         
  10   1  10         33.28         38.81         7.86 o                         
  11   1  10         24.68         27.67         3.41 o                         
  12   1  10         24.93         22.45         8.10 o                         
  13   1  10         39.54         41.10         9.46 o                         
  14   1  10          4.61          7.47         2.88 o                         
  15   1  10         37.56         42.13         7.56 o                         
  16   1  10         20.07         18.74        69.96 o                         
  17   1  10         11.32         15.87        12.55 o                         
   0   2  10         78.69         79.26         5.06 o                         
   1   2  10         46.02         49.84         5.23 o                         
   2   2  10         37.37         37.28         1.79 o                         
   3   2  10         20.07         21.46         1.86 o                         
   4   2  10        173.63        164.09         4.40 o                         
   5   2  10        160.97        165.15         4.88 o                         
   6   2  10         30.40         28.58         4.25 o                         
   7   2  10         26.42         27.69         4.01 o                         
   8   2  10         75.56         56.10         4.42 o                         
   9   2  10        100.01         97.22         9.90 o                         
  10   2  10         24.67         20.64         2.97 o                         
  11   2  10         22.71         31.60         5.58 o                         
  12   2  10         65.75         73.76         7.16 o                         
  13   2  10          7.64          6.79         3.14 o                         
  14   2  10          7.81         14.67        10.09 o                         
  15   2  10         84.30         82.30         7.36 o                         
  16   2  10         17.70          4.37        12.62 o                         
   1   3  10        256.77        251.72         7.73 o                         
   2   3  10          8.07          6.39         1.59 o                         
   3   3  10         46.06         51.90        20.30 o                         
   4   3  10         74.11         77.11         3.83 o                         
   5   3  10         18.96         16.09         3.22 o                         
   6   3  10         21.95         26.37         5.78 o                         
   7   3  10         21.06         21.13         4.97 o                         
   8   3  10         20.32         26.14         3.80 o                         
   9   3  10         16.32         20.13        21.93 o                         
  10   3  10         19.54         25.86         5.07 o                         
  11   3  10         15.45         12.25         3.92 o                         
  12   3  10          0.01          7.69         5.98 o                         
  13   3  10          2.57          7.43         4.15 o                         
   0   4  10          5.44          2.59        12.71 o                         
   1   4  10         28.58         41.51         7.72 o                         
   2   4  10         10.23         13.16         9.37 o                         
   3   4  10        128.22        113.83        10.41 o                         
   4   4  10         10.10          6.05        11.67 o                         
   5   4  10         11.30         18.91        13.43 o                         
   6   4  10         15.76          4.38         9.57 o                         
   7   4  10          2.57          4.12         9.28 o                         
   8   4  10         15.09         22.25        23.86 o                         
   9   4  10         31.53         25.91        15.56 o                         
   2   0  11        467.68        490.23        27.09 o                         
   4   0  11        268.50        285.66        10.68 o                         
   6   0  11        446.60        411.11        12.86 o                         
   8   0  11         85.86         79.14        14.58 o                         
  10   0  11         38.29         31.60         4.58 o                         
  12   0  11        142.59        120.53        17.15 o                         
  14   0  11         14.33          8.30         9.39 o                         
  16   0  11          2.25         12.65        22.59 o                         
   0   1  11        270.60        256.68         9.67 o                         
   1   1  11        205.33        200.63         5.31 o                         
   2   1  11         24.99         26.72         1.86 o                         
   3   1  11         99.80         98.71         9.95 o                         
   4   1  11         76.27         74.98         3.03 o                         
   5   1  11        396.48        390.19        11.75 o                         
   6   1  11         49.10         47.73         4.57 o                         
   7   1  11          1.70          7.36         4.49 o                         
   8   1  11         83.41         87.57         3.85 o                         
   9   1  11        188.88        159.90         7.56 o                         
  10   1  11         11.27          8.64         3.69 o                         
  11   1  11         35.23         37.47         5.84 o                         
  12   1  11        147.01        140.94         8.07 o                         
  13   1  11        122.38        122.37        11.00 o                         
  14   1  11          9.61          2.36         3.21 o                         
  15   1  11        100.14         89.49         7.20 o                         
  16   1  11         45.59         38.79         5.20 o                         
   1   2  11        236.43        222.68         7.59 o                         
   2   2  11        143.73        140.76         5.08 o                         
   3   2  11         61.72         61.39         3.40 o                         
   4   2  11        402.04        387.60        12.37 o                         
   5   2  11        347.17        328.87        10.24 o                         
   6   2  11         70.15         69.31         2.74 o                         
   7   2  11         33.75         34.74         7.17 o                         
   8   2  11        109.00        102.66         5.45 o                         
   9   2  11         53.19         61.77         7.86 o                         
  10   2  11         16.43         17.93         6.25 o                         
  11   2  11          3.25         10.11         4.18 o                         
  12   2  11          2.04         -1.96         3.92 o                         
  13   2  11          5.20          2.99        18.27 o                         
  14   2  11         14.35         22.22         6.78 o                         
  15   2  11          8.33         14.08         5.08 o                         
   0   3  11         94.53         78.97         4.45 o                         
   1   3  11        141.60        137.09         5.20 o                         
   2   3  11          4.66          1.48         3.48 o                         
   3   3  11         33.82         31.85         5.00 o                         
   4   3  11          5.06          6.15         9.33 o                         
   5   3  11         40.98         44.28         8.61 o                         
   6   3  11         48.07         49.36         9.48 o                         
   7   3  11         34.52         44.61         5.41 o                         
   8   3  11         17.50         17.22         5.09 o                         
   9   3  11         22.16         31.00         8.55 o                         
  10   3  11         26.35         27.73        11.75 o                         
  11   3  11          6.80         15.78         5.12 o                         
  12   3  11         29.88         27.03         5.42 o                         
   1   4  11         32.50         24.87         5.95 o                         
   2   4  11          5.29          9.09         8.22 o                         
   3   4  11         47.73         47.82         4.94 o                         
   4   4  11         39.03         31.38         6.90 o                         
   5   4  11          6.11          5.93         8.21 o                         
   6   4  11          0.45         11.79         6.63 o                         
   0   0  12        542.83        540.16        26.25 o                         
   2   0  12         22.13         17.29         4.81 o                         
   4   0  12         20.97         19.39         2.88 o                         
   6   0  12        164.49        167.58         8.83 o                         
   8   0  12        583.59        580.71        30.17 o                         
  10   0  12        189.48        177.51        13.32 o                         
  12   0  12        494.25        505.08        28.98 o                         
  14   0  12          6.41         16.86         6.74 o                         
  16   0  12         57.20         28.25         8.56 o                         
   1   1  12         51.78         50.68         3.01 o                         
   2   1  12        185.57        175.38         5.79 o                         
   3   1  12        345.37        327.40         9.32 o                         
   4   1  12         62.67         59.11         3.76 o                         
   5   1  12        212.60        211.60         7.23 o                         
   6   1  12         65.54         63.89         3.05 o                         
   7   1  12        202.03        198.52         8.39 o                         
   8   1  12         60.32         57.97         5.93 o                         
   9   1  12          2.93          0.45         3.73 o                         
  10   1  12         39.44         32.37         6.08 o                         
  11   1  12         26.26         34.00        12.42 o                         
  12   1  12         32.57         25.22         4.93 o                         
  13   1  12          9.53         20.31         5.40 o                         
  14   1  12          1.15          6.01         7.39 o                         
  15   1  12         54.77         56.53         8.57 o                         
   0   2  12        280.57        293.39        13.39 o                         
   1   2  12         57.36         53.65         2.93 o                         
   2   2  12         49.12         43.50         4.08 o                         
   3   2  12          0.13          2.18         5.76 o                         
   4   2  12        118.02        105.73         6.31 o                         
   5   2  12          3.74          6.28         1.93 o                         
   6   2  12         22.58         25.12         4.52 o                         
   7   2  12         47.79         45.21         5.39 o                         
   8   2  12         63.79         58.85         5.20 o                         
   9   2  12          7.24          4.63         3.74 o                         
  10   2  12         58.39         63.84         6.43 o                         
  11   2  12         11.72         14.72         6.27 o                         
  12   2  12         30.51         29.06        28.49 o                         
  13   2  12          8.80         24.46        98.10 o                         
   1   3  12        127.21        121.74         5.77 o                         
   2   3  12          5.91          0.96         3.33 o                         
   3   3  12          4.75          2.48         2.73 o                         
   4   3  12         83.41         91.78         5.52 o                         
   5   3  12         29.99         27.52         4.31 o                         
   6   3  12         49.25         58.48         8.14 o                         
   7   3  12         32.83         39.49         5.25 o                         
   8   3  12          0.42          0.65         4.32 o                         
   9   3  12         45.58         52.45         7.28 o                         
  10   3  12         14.64         10.09         4.74 o                         
   0   4  12          1.12         -4.67         9.34 o                         
   1   4  12         17.11         33.22         9.15 o                         
   2   4  12          7.61          5.64         3.38 o                         
   2   0  13        358.61        353.81        17.13 o                         
   4   0  13         12.56          4.51         6.57 o                         
   6   0  13        140.89        123.54         6.82 o                         
   8   0  13        131.39        108.93        15.06 o                         
  10   0  13         35.58         37.24         4.90 o                         
  12   0  13         59.41         48.40         7.16 o                         
  14   0  13          7.00         15.07        12.99 o                         
   0   1  13         13.68         15.49         2.90 o                         
   1   1  13          8.41          3.96         2.16 o                         
   2   1  13         36.95         34.61         2.69 o                         
   3   1  13        201.78        193.79         8.04 o                         
   4   1  13        161.22        155.76         9.71 o                         
   5   1  13         16.54         10.27         2.05 o                         
   6   1  13         32.41         21.60         3.33 o                         
   7   1  13         21.71         24.76         4.35 o                         
   8   1  13         20.33         16.16         3.57 o                         
   9   1  13         93.20         82.40         6.78 o                         
  10   1  13         14.15         24.35       110.36 o                         
  11   1  13         42.69         32.92         4.92 o                         
  12   1  13         29.21         28.00         5.66 o                         
  13   1  13          8.33          2.35         6.99 o                         
  14   1  13          3.27         12.21         7.99 o                         
   1   2  13        193.83        190.42         6.56 o                         
   2   2  13          1.79          3.21         3.92 o                         
   3   2  13         27.53         27.28         3.19 o                         
   4   2  13         12.58         12.57         2.61 o                         
   5   2  13         20.88          9.11         3.32 o                         
   6   2  13         83.40         93.76         5.35 o                         
   7   2  13          1.34          4.19         3.80 o                         
   8   2  13          6.54         10.52         6.15 o                         
   9   2  13         26.12         41.56        15.70 o                         
  10   2  13          7.69          2.13         3.76 o                         
  11   2  13         12.63         29.99        23.48 o                         
  12   2  13          7.90          8.97        12.71 o                         
   0   3  13         62.81         67.08        14.07 o                         
   1   3  13          3.41          4.75         3.17 o                         
   2   3  13         41.40         41.01         5.51 o                         
   3   3  13         54.99         46.76         7.01 o                         
   4   3  13         11.64          7.22         6.89 o                         
   5   3  13         42.58         41.29         5.53 o                         
   6   3  13          9.45          6.91         6.15 o                         
   7   3  13          0.45         -1.69         5.10 o                         
   8   3  13          1.46          7.43         7.27 o                         
   0   0  14        452.28        437.22        29.66 o                         
   2   0  14         12.45          6.63         3.86 o                         
   4   0  14         26.35         15.18         3.85 o                         
   6   0  14        101.52         91.38        14.54 o                         
   8   0  14         51.79         35.33         6.69 o                         
  10   0  14          7.31          3.60         5.68 o                         
  12   0  14         24.26         10.89        12.45 o                         
   1   1  14          3.81          5.49         2.29 o                         
   2   1  14         52.25         43.83         3.12 o                         
   3   1  14         52.67         50.06         7.65 o                         
   4   1  14          8.37          2.74         2.84 o                         
   5   1  14         39.83         30.87         9.50 o                         
   6   1  14         10.47         14.42         4.55 o                         
   7   1  14          8.41         17.50         6.33 o                         
   8   1  14          1.76          4.02         3.69 o                         
   9   1  14         20.12          9.50         4.19 o                         
  10   1  14          6.86         16.57         6.41 o                         
  11   1  14         39.19         44.78        17.31 o                         
  12   1  14          7.59         14.15         6.15 o                         
   0   2  14         93.99         79.57        16.38 o                         
   1   2  14         30.88         27.65         3.33 o                         
   2   2  14          3.63          6.05         4.20 o                         
   3   2  14         56.00         54.12         7.52 o                         
   4   2  14         11.66         11.47        10.52 o                         
   5   2  14         22.39         15.32         4.10 o                         
   6   2  14          6.79         10.74         7.79 o                         
   7   2  14         56.87         50.03         8.81 o                         
   8   2  14         43.36         49.45         5.66 o                         
   9   2  14          1.70         16.94         5.77 o                         
  10   2  14         24.97         27.36        10.74 o                         
   1   3  14         11.12         17.37        10.55 o                         
   2   3  14         14.32         14.44         5.12 o                         
   3   3  14         30.17         22.92         4.98 o                         
   4   3  14          6.47         14.10         3.42 o                         
   5   3  14         29.75         43.09        16.58 o                         
   2   0  15         12.92         10.69         4.63 o                         
   4   0  15         71.99         81.52        10.43 o                         
   6   0  15         89.56         69.34        11.26 o                         
   8   0  15         62.96         82.51         9.65 o                         
  10   0  15          8.58         18.20         6.74 o                         
   0   1  15         20.26         29.40         4.92 o                         
   1   1  15         90.94         82.90         5.55 o                         
   2   1  15         25.19         22.08         6.68 o                         
   3   1  15         65.18         56.79         4.72 o                         
   4   1  15         34.66         37.10         5.24 o                         
   5   1  15         27.22         26.71         5.40 o                         
   6   1  15         11.64         11.98         4.04 o                         
   7   1  15          7.77         13.04         9.69 o                         
   8   1  15          0.36         -2.60         5.20 o                         
   9   1  15         22.91         18.48         4.92 o                         
  10   1  15          1.60          8.37         4.41 o                         
   1   2  15          5.89          4.25         9.72 o                         
   2   2  15          3.03         -1.61         3.23 o                         
   3   2  15          7.63         17.08         5.62 o                         
   4   2  15         33.18         33.58         5.38 o                         
   5   2  15          1.10          2.82         2.66 o                         
   6   2  15          1.60          6.12         4.82 o                         
   7   2  15          0.25          1.58         3.42 o                         
   0   0  16         60.95         37.07         8.04 o                         
   2   0  16         39.14         28.98         6.52 o                         
   4   0  16          6.86          3.14         7.03 o                         
   6   0  16         37.47         36.86         8.01 o                         
   8   0  16         15.37         -3.11         6.22 o                         
   1   1  16         10.62         16.88        10.40 o                         
   2   1  16          5.00          8.14         4.78 o                         
   3   1  16         24.26         27.97         6.52 o                         
   4   1  16          9.40          6.63         9.49 o                         
   5   1  16          9.30         11.11         7.14 o                         
   6   1  16          7.36         17.88         5.34 o                         
   7   1  16          9.31         27.45        11.35 o                         
   0   2  16         14.09         57.78        20.07 o                         
   1   2  16         11.49          9.57         6.38 o                         
   2   0  17          2.03         45.30        67.22 o                         
                                                                                
