# Supplementary material for: Crystal structure of 1-(1-methyl-1H-imidazol-2-yl)-4-phenyl-1H-1,2,3-triazole dihydrate
Source: Acta Crystallogr E Crystallogr Commun. 2015 Nov 14;71(Pt 12):o945–6. doi: 10.1107/S2056989015020721 (PMC4719915; doi:10.1107/S2056989015020721)
Supplement: Supplementary file 3 [file e-71-0o945-Isup3.mol]

Formula.cdx
  ChemDraw10291510452D

 17 19  0  0  0  0  0  0  0  0999 V2000
   -2.7538    1.1100    0.0000 C   0  0  0  0  0  0  0  0  0  0  0  0
   -2.7538    0.2850    0.0000 C   0  0  0  0  0  0  0  0  0  0  0  0
   -1.9691    0.0301    0.0000 N   0  0  0  0  0  0  0  0  0  0  0  0
   -1.4842    0.6975    0.0000 C   0  0  0  0  0  0  0  0  0  0  0  0
   -1.9691    1.3650    0.0000 N   0  0  0  0  0  0  0  0  0  0  0  0
   -0.6592    0.6975    0.0000 N   0  0  0  0  0  0  0  0  0  0  0  0
   -0.1743    0.0301    0.0000 C   0  0  0  0  0  0  0  0  0  0  0  0
    0.6103    0.2850    0.0000 C   0  0  0  0  0  0  0  0  0  0  0  0
    0.6103    1.1100    0.0000 N   0  0  0  0  0  0  0  0  0  0  0  0
   -0.1743    1.3650    0.0000 N   0  0  0  0  0  0  0  0  0  0  0  0
    1.3248   -0.1275    0.0000 C   0  0  0  0  0  0  0  0  0  0  0  0
    1.3248   -0.9525    0.0000 C   0  0  0  0  0  0  0  0  0  0  0  0
    2.0393   -1.3650    0.0000 C   0  0  0  0  0  0  0  0  0  0  0  0
    2.7538   -0.9525    0.0000 C   0  0  0  0  0  0  0  0  0  0  0  0
    2.7538   -0.1275    0.0000 C   0  0  0  0  0  0  0  0  0  0  0  0
    2.0393    0.2850    0.0000 C   0  0  0  0  0  0  0  0  0  0  0  0
   -1.7556   -0.7668    0.0000 C   0  0  0  0  0  0  0  0  0  0  0  0
  1  2  2  0      
  2  3  1  0      
  3  4  1  0      
  4  5  2  0      
  5  1  1  0      
  4  6  1  0      
  6  7  1  0      
  7  8  2  0      
  8  9  1  0      
  9 10  2  0      
 10  6  1  0      
  8 11  1  0      
 11 12  2  0      
 12 13  1  0      
 13 14  2  0      
 14 15  1  0      
 15 16  2  0      
 16 11  1  0      
  3 17  1  0      
M  END
