# Supplementary material for: Crystal structure of 1-(1-methyl-1H-imidazol-2-yl)-4-phenyl-1H-1,2,3-triazole dihydrate
Source: Acta Crystallogr E Crystallogr Commun. 2015 Nov 14;71(Pt 12):o945–6. doi: 10.1107/S2056989015020721 (PMC4719915; doi:10.1107/S2056989015020721)
Supplement: Supplementary file 4 [file e-71-0o945-Isup4.cml]

<?xml version="1.0"?>
<molecule xmlns="http://www.xml-cml.org/schema/cml2/core">
<atomArray>
<atom elementType="C" id="a10466" x2="11.0463" y2="-7.82217"/>
<atom elementType="C" id="a10468" x2="11.0463" y2="-9.34517"/>
<atom elementType="N" hydrogenCount="0" id="a10470" x2="12.4948" y2="-9.8158"/>
<atom elementType="C" id="a10472" x2="13.39" y2="-8.58367"/>
<atom elementType="N" hydrogenCount="0" id="a10474" x2="12.4948" y2="-7.35154"/>
<atom elementType="N" hydrogenCount="0" id="a10481" x2="14.913" y2="-8.58367"/>
<atom elementType="C" id="a10483" x2="15.8081" y2="-9.8158"/>
<atom elementType="C" id="a10485" x2="17.2566" y2="-9.34517"/>
<atom elementType="N" hydrogenCount="0" id="a10487" x2="17.2566" y2="-7.82217"/>
<atom elementType="N" hydrogenCount="0" id="a10489" x2="15.8081" y2="-7.35154"/>
<atom elementType="C" id="a10496" x2="18.5756" y2="-10.1067"/>
<atom elementType="C" id="a10498" x2="18.5756" y2="-11.6297"/>
<atom elementType="C" id="a10500" x2="19.8945" y2="-12.3912"/>
<atom elementType="C" id="a10502" x2="21.2135" y2="-11.6297"/>
<atom elementType="C" id="a10504" x2="21.2135" y2="-10.1067"/>
<atom elementType="C" id="a10506" x2="19.8945" y2="-9.34517"/>
<atom elementType="C" id="a10514" x2="12.8889" y2="-11.2869"/>
</atomArray>
<bondArray>
<bond atomRefs2="a10466 a10468" id="b10476" order="2"/>
<bond atomRefs2="a10468 a10470" id="b10477" order="1"/>
<bond atomRefs2="a10470 a10472" id="b10478" order="1"/>
<bond atomRefs2="a10472 a10474" id="b10479" order="2"/>
<bond atomRefs2="a10474 a10466" id="b10480" order="1"/>
<bond atomRefs2="a10472 a10481" id="b10482" order="1"/>
<bond atomRefs2="a10481 a10483" id="b10491" order="1"/>
<bond atomRefs2="a10483 a10485" id="b10492" order="2"/>
<bond atomRefs2="a10485 a10487" id="b10493" order="1"/>
<bond atomRefs2="a10487 a10489" id="b10494" order="2"/>
<bond atomRefs2="a10489 a10481" id="b10495" order="1"/>
<bond atomRefs2="a10485 a10496" id="b10497" order="1"/>
<bond atomRefs2="a10496 a10498" id="b10508" order="2"/>
<bond atomRefs2="a10498 a10500" id="b10509" order="1"/>
<bond atomRefs2="a10500 a10502" id="b10510" order="2"/>
<bond atomRefs2="a10502 a10504" id="b10511" order="1"/>
<bond atomRefs2="a10504 a10506" id="b10512" order="2"/>
<bond atomRefs2="a10506 a10496" id="b10513" order="1"/>
<bond atomRefs2="a10470 a10514" id="b10515" order="1"/>
</bondArray>
</molecule>
